# Supplementary material for: Functional and transcriptional characterization of complex neuronal co-cultures
Source: Sci Rep. 2020 Jul 3;10:11007. doi: 10.1038/s41598-020-67691-2 (PMC7335084; doi:10.1038/s41598-020-67691-2)
Supplement: Supplementary file 1 — Supplementary file1 (CSV 3737 kb) [file 41598_2020_67691_MOESM1_ESM.csv]

Title: Functional and transcriptional characterization of complex neuronal co-cultures
Authors: Heather A. Enright(1)*, Doris Lam(1), Aimy Sebastian(1), Ana Paula Sales(2), Jose Cadena(2), Nicholas R. Hum(1), Joanne J. Osburn(1), Sandra K. G. Peters(1), Bryan Petkus(1), David A. Soscia(2), Kristen S. Kulp(1), Gabriela G. Loots(1), Elizabeth K. Wheeler(2), and Nicholas O. Fischer(1)*
Affiliations: (1) Physical and Life Sciences Directorate and (2) Engineering Directorate, Lawrence Livermore National Laboratory, Livermore, CA, USA
Gene	Cluster 0:Div14_S	Cluster 0:Div14_C	Cluster 0:Div31_S	Cluster 0:Div31_C	Cluster 1:Div14_S	Cluster 1:Div14_C	Cluster 1:Div31_S	Cluster 1:Div31_C	Cluster 2:Div14_S	Cluster 2:Div14_C	Cluster 2:Div31_S	Cluster 2:Div31_C	Cluster 3:Div14_S	Cluster 3:Div14_C	Cluster 3:Div31_S	Cluster 3:Div31_C	Cluster 4:Div14_S	Cluster 4:Div14_C	Cluster 4:Div31_S	Cluster 4:Div31_C	Cluster 5:Div14_S	Cluster 5:Div14_C	Cluster 5:Div31_S	Cluster 5:Div31_C	Cluster 6:Div14_S	Cluster 6:Div31_S	Cluster 6:Div14_C	Cluster 6:Div31_C	Cluster 7:Div14_S	Cluster 7:Div14_C	Cluster 7:Div31_S	Cluster 7:Div31_C	Cluster 8:Div14_S	Cluster 8:Div14_C	Cluster 8:Div31_S	Cluster 8:Div31_C	Cluster 9:Div14_C	Cluster 9:Div31_S	Cluster 9:Div31_C	Cluster 10:Div14_S	Cluster 10:Div14_C	Cluster 10:Div31_C
Olig1	7.582023175	4.684427248	5.672259025	3.417426339	0.74955941	1.294140818	0.89769682	0.113212674	1.927319017	2.596373604	1.811423846	0.234461558	4.471737771	1.522929742	5.101050675	1.103325827	6.312705618	8.282319075	7.447535264	7.215602453	21.9348081	24.49613396	25.4597727	24.77441946	0.284517002	0.159897665	0.366213244	0.34493902	6.638552707	6.859006048	19.21151655	19.42130669	8.533905546	8.023364369	7.863163941	4.75383712	0	0	0	0	0	0
Lrp11	0.274213009	0.024799435	0	0.449727681	0.930609368	1.182013264	1.59568638	2.036249432	1.144500767	0.819132213	1.467336921	0.615721906	0.881997779	0.592423051	1.088792345	0.406012509	0.15227321	0.127770226	0.010511633	0.072400444	0.969424566	0.626552013	0.325602834	0.652550997	1.908752775	1.973755811	1.569086337	1.981689243	0	0.239635754	0	0	0.449722552	0.443064032	0	0.797418634	0.082077547	0	0.027738943	0	0	0
Pcmt1	0.600802332	1.231135041	1.512748657	0.734465901	0.747731714	0.968487877	1.509176648	1.643219252	0.695008232	0.912723042	0.487788947	0.483087766	1.109281468	0.655653476	1.242908444	0.817005949	1.023145129	0.893627395	0.940579056	1.062820865	1.131398383	1.507286377	2.073980212	1.622372514	1.568622572	1.763816239	2.286218518	1.154391774	2.133105802	0.333000333	0	0	1.829375487	1.138552465	0	0.957868416	0.322775255	0	0.47706288	0	1.814058957	0
Nup43	0.572737686	0.079800746	0	0.018909652	0.123282398	0	0.001668354	0	0	0	0	0	0.092031221	0.065752359	0.008789369	0.030398595	0.035937773	0.11320987	0.014066964	0.096674341	0.406109877	0.089643015	0.060670383	0.42679915	0.251001296	0.051677098	0	0.109289617	0	0	0	0	0.245909931	0.130054709	0	0.081859856	0	0	0.115209602	0	0	0.459558824
Lats1	0	0.13407796	0	0.076899829	0.04582966	0.021111477	0.358475682	0.044641661	0	0.093868883	0	0.140089443	0.466253666	0.426448239	0.522933099	0.285953388	0.421216545	0.392700091	0.119431593	0.355946289	0.411971569	0.292616943	0.033127774	0.183418106	0.397464903	0.019296689	0.544420767	0.284839702	0	0.512820513	0	0	0.482041659	0.45617428	0.997605746	0.45182286	0	0	0.031226775	0	0	0
Katna1	0	0.044373053	0	0.043936578	0.075396211	0	0.04049652	0	0	0	0.644857267	0	0.125037169	0.15358651	0.00632304	0.076797537	0.220166557	0.128008305	0.065692694	0.169323781	0.322877515	0.205576626	0.02668585	0.41292575	0.333101413	0.069027095	0	0.002021059	2.530364372	0	0	0	0.334391085	0.147275405	6.46E-01	0.06645843	0.250211522	0	0.225111303	0	0	0
Ppil4	1.02124183	0.100227733	0	0.21740989	0.414921269	1.067758733	1.090260387	0.233754091	0.166500167	0.047376749	0	0.016855618	0.614541609	0.480825408	0.603922494	0.394279202	0.78364964	0.618484764	1.451452093	0.431176935	0.701158144	1.165498965	1.648064581	0.232746881	0.733564353	0.488074553	1.154269796	0.566707011	0	0.600619452	0	0	1.365653852	1.355874278	1.566753625	0.283374296	0.248934067	0	0.117439027	0	0	0
Tab2	0.527092557	0.152674661	0.255532274	0.067195479	0.381691819	0.150916363	0.078565187	0	0.391068007	0.839390002	0	0.162247637	0.993762092	2.070337178	0.670591576	0.988606144	0.68188697	0.649295337	0.087031138	0.364770392	0.36458951	0.527935024	0.731601692	0.123992264	0.188002617	0.063397298	0.103466575	0.443176278	0	0	0	0	0.443179022	0.900267668	0.483933411	0.199375291	0.3618634	0	0.651871539	0	0	0
Ust	0.32564804	0.364497609	0	0.065305321	0.011372812	0.513043787	0	0	0	0	0	0	0.007041217	0.002061992	0.00632304	0	0.451185604	0.57570261	0.062301995	0.277200391	0.061469438	0.158421423	0.00669233	0.19942766	0.063279621	0.005431358	0.07728692	0.006063178	0	0	0	0	0.301738173	0.961832774	0.575109271	0.390597121	0	0	0	0	0	0
Stxbp5	0	0	0	0	0.011603598	0.071328711	0.060880947	0	0	0	0	0	0.023457637	0.115217703	0.005173597	0.015617224	0	0.066023907	0	0.006559956	0.102680537	0.115534031	0.533049041	0.101321229	0.399706072	0.02571166	0.392896433	0.716720767	0	0	0	0	0	0	0.147214698	0	0.084245289	0	0.088095819	0	0	0
Rab32	0	0	0	0.004532263	0.020828432	0	0	0	0.022951151	0.431173596	0.416979401	0.140099708	0.815510434	0.519134815	0.453864818	0.217174432	0.027820281	0.010246258	0.024904112	0.035728305	0.007917255	0.010080483	0	0	0.008785137	0.013324805	0	0	0	0.506739637	0	0	0	0	0	0	1.95440126	0	2.063919384	0	1.506931887	1.821161901
Grm1	0	0	0	0	0.015132182	0	0.063411541	0	0	0	0	0	0	0	0	0	0	0	0	0	0	0	0	0	0.042424841	0.287528831	0	0	0	0	0	0	0	0	0.00E+00	0	0	0	0	0	0	0
Shprh	0	0.32043722	0	0.265663806	0.428948979	0.095314347	0.787371648	0	0.165600117	0.087100048	0	0.039957166	0.475014658	0.353442104	0.049384088	0.459918647	0.815867282	0.779042814	0.864325432	0.468265513	0.774646866	0.993509501	0.763983235	0.494827979	1.543167731	0.378164139	1.276100567	0.822996359	0	0	0	0	0.448139352	0.52117238	7.94E-01	0.148318286	0.069279905	0	0.152781446	0	0	0
Fbxo30	0	0.148860833	0	0.00234889	0.024906443	0.23573786	0.175503155	0	0	0	0.440102104	0	0.310742305	0.236097978	0.044645228	0.129717199	0.121426278	0.359028648	0.431691408	0.066461709	0.178258098	0.258025541	0.014744234	0.242844776	0.066115803	0.033476805	0	0.176367866	0	0	0	0	0.159554101	0.062088663	0.00E+00	0	0.095182799	0	0	0	0	0
Utrn	0	0.059213292	0	0.012214039	0	0.118102797	0.143605945	0	0.045998372	0.18125122	0	0.03108841	0.249644768	0.346783425	0.025145418	0.131352453	0.034156048	0.101351949	0.601034524	0.061281173	0.113440787	0.038672055	0.016270745	0	0.700424672	0.007169281	0	0	0	2.378670891	0	0	0	0	0	0	0	0	0	0	0	0
Sf3b5	2.555713255	1.084666123	2.442385701	1.786381706	0.817448375	1.129679759	0.937912954	3.696202463	1.244851501	1.2963982	1.662159316	1.358809219	0.997039784	1.118671803	0.70415168	1.637174681	2.31200007	1.466770854	2.23604027	1.731486241	2.008594098	1.616018566	1.769080631	2.045785658	0.941366345	1.196557667	1.138657071	1.846856586	2.5	1.743442349	0	14.29954959	2.732358079	1.795098167	1.821742618	1.818929721	1.175641575	0	1.762119192	6.925207756	0	1.685487949
Plagl1	0	0	0	0	0.178022783	0.055345244	0.166602446	0	0	0	0	0	0.039824648	0.061843809	0.002671011	0	0	0	0	0	0	0	0	0	0.127748898	0.013002226	0.540033083	0	0	0	0	0	0	0	0	0	0	0	0	0	0	0
Ltv1	0	0.397031726	0	0.070484328	0.028432385	0.07556613	0.341146543	0.608642727	0	0.332298082	0.812611734	0.160672249	0.126650381	0.273648893	0.285194805	0.161287063	0.693348016	0.480460527	0.09399172	0.437228698	0.415477313	0.18092201	0.01234763	0.339635286	0.365654924	0.099268478	0.43500957	1.008182453	0	0	0	0	0.568206413	0.63569241	0	0.061225739	0.177260345	0	0.131914983	0	0	0
Fuca2	0.40374677	1.318234629	1.387347392	1.291698979	0.04563207	0.530345505	0.200069671	0.409390036	0	0.594322766	0.116713352	0.167219793	0.124843046	0.236154457	0.240859316	0.182716872	0.623375756	0.821336298	1.302903852	0.870761919	0.116725921	0.045101148	0.00E+00	0	0.125095608	1.123250014	0.392896433	1.043046743	0	0	0	0	0.183323299	0.062088663	0.00E+00	0	0.081139853	0	0.547239707	0	0	0
Pex3	0	0	0	0.265956691	0.025327964	0	0.129544313	0	0.303432922	0	0	0.086971752	0.229792143	0.157614476	0.051072917	0.13804623	0.166059174	0.195236486	0.124147828	0.236484676	0.150476887	0.059828537	0.01805208	0.135400053	0.179465426	0.193973042	0.026179655	0.282223696	0	0	0	0	0.143217643	0.242386699	0.00E+00	0	0.095182799	0	0.15395567	0	0	0
Adat2	0.527092557	0	0	0.116576346	0.068488968	0	0.110253418	0.449276665	0	0	0	0	0.052395296	0.105001104	0.00302182	0.040956792	0.194668365	0.084163621	0.014066964	0.065471166	0.170071822	0.179579959	0.019578591	0.093840674	0.301564226	0.02646597	1.414281097	0.564270071	0	0.132717524	0	0	0.143217643	0.132977508	0.680272109	0	0.164462703	0	0.031226775	0	0	0
Aig1	0.820670805	1.374706709	0.057670127	0.544298143	0.916634621	0.920169045	1.440186575	1.142797012	0.944557478	0.372586945	0.19428416	0.415175791	0.66410196	0.604761647	0.283394183	0.546890591	1.433119932	1.106300103	1.976156852	1.131988854	1.258005735	0.828855649	0.560632491	1.16044984	2.44772657	2.30838361	3.135175242	1.682997448	0.431331953	2.397847084	0	0	1.142558815	1.201655036	2.455776102	0.393240108	0.247446012	0	0.38039315	0	0	0.511954129
Hivep2	0	0.311282893	0.309271974	0.021484598	2.091530155	3.761302336	2.913692171	2.73872622	0.022951151	0.424143904	0	0.148931226	0.464115348	0.389879992	0.486548393	0.32239147	0.167011234	0.433921867	0.041291571	0.422677751	0.663083083	0.685081254	0.88129695	0.631133558	2.626483629	3.055666001	1.752030886	1.790255721	0.897988506	0	0	0	0.272465058	0.324208568	0.147214698	0.132916861	0.151357452	0	0.607384025	0	0	0
Vta1	1.756575314	1.771717363	1.683232734	1.026811257	0.860863079	0.588462186	2.056094346	0.975895148	0.723631966	0.600888394	1.282918059	0.402116841	0.683638211	0.720143934	2.668520016	0.750016413	1.733611854	1.475032994	2.313982639	2.006219269	1.224780467	0.997770399	1.452656546	1.971566602	0.737079444	1.003808505	1.000792737	0.844225606	0	0.222622944	0	6.472491909	1.529639719	1.392820778	2.94E+00	2.134462329	0.523039029	0	0.474773476	0	0	0.958037938
LOC310926	0	0.105388809	0.433801839	0.011307101	0.180065544	1.026272578	0.139499874	0.387717122	0	0.413725081	0.141554838	0.023291781	0.723207805	0.382451332	0.540084764	0.379942177	0.157497513	0.196825899	0.025581984	0.14387822	0.080380371	0.091787074	0.965314426	0.331785439	15.03811499	0.590083146	9.121676948	1.405007964	0	0.580113702	0	0	0.055830053	0.145934732	9.58E-01	0	0.171345841	0	0.030838499	0	0	0
Cited2	0.235404896	0	0	0.070466701	0.199571881	0.677072588	0.65062367	2.317652723	0	0.115483821	1.191141524	0	0.128457915	0.657111016	0.302845234	0.623846811	0.044749853	0.151397408	0.039473393	0.187773267	0.586814218	0.283971067	1.722963213	0.215470411	0.877772728	0.496557223	1.086073491	3.625783846	0	1.409955039	0	0	0.254311229	0.071612718	0	0.06645843	1.816142127	0	0.82541206	0	3.920893252	0
Heca	0	0.48737401	0.690417012	0.431229755	0.327853696	0.174809474	0.160122137	0.404306473	0.244816035	0.03696721	0.92999364	0.029128144	0.12903355	0.225736335	0.064105318	0.262220267	0.285492563	0.297929504	0.438794467	0.435517429	0.63516747	0.535090755	1.000089552	0.527395585	0.693950183	0.061966658	0.687228482	0.164197351	0	0	0	0	0.173323387	0.412132276	0	0.094464387	0.705012836	0	0.428394777	0	0	0
Abracl	0.338753388	1.233144532	0.22337021	1.136435371	0.411278208	1.483756258	0.332153905	0.692233144	0.053604932	0.459265519	0	0.139149566	0.157219855	0.371824872	0.276874241	0.36184064	0.566293306	1.198876604	0.208442734	1.35464106	1.023168025	0.87445349	0.557205628	1.139119592	0.399651571	0.56158587	0.123835942	0.380029346	0.431331953	1.702247419	0	3.683241252	0.406234267	0.433739249	0.381562882	1.125493056	2.468680193	0	4.324224568	0	5.580697762	4.604403137
Reps1	0.168350168	0.143377983	0.308622925	0.034061043	0.368768599	0.159555912	0.060880947	0	0.044725319	0	0.073599764	0.154765221	0.453485241	0.263123228	0.438616335	0.236882049	0.281377492	0.832699091	1.051993153	0.772276592	0.330839409	0.423181307	1.556379484	0.276435126	0.543906779	0.045763686	0.07728692	0.60731432	0	0	0	0	0.238475057	0.217249819	0.00E+00	0	0.374001091	0	0.306716622	0	0	0
Ccdc28a	0	0.02737476	0.693673696	0	0.014312595	0	0.006673418	0	0	0.21166709	0	0.090864551	0.118871261	0.219671328	0.03501201	0.14856998	0.028266554	0.060283312	0.005255816	0.084326604	0.086036441	0.078585308	0.011443219	0.041661112	0.309542262	0.889185409	1.082251082	0.605981027	0	0	0	0	0.066914249	0.19043096	0	0	0	0	0.322102316	0	0	0.493900331
Hebp2	0	0.059710048	0	0.127752645	0.027675532	0	0	0.037737558	0	0	0.259929299	0.418247391	0	0.116067721	0.057678352	0.263370046	0	0.031989635	0.036877518	0.228694434	0	0.010080483	6.69E-03	0	0.280791191	0.01915775	0	0.268525286	0	0	0	0	0	0	0.00E+00	0	0	0	0.089317613	0	0	0
Ifngr1	0	0.041093751	0	0	0.00972114	0.021111477	0.186947722	0.457457728	0	0.704764484	0	0.039675831	0.180575535	0.365629269	0.25906781	0.246085367	0.197532046	0.190202501	0.08756568	0.179813435	0.258483708	0.515375777	0.028045424	0.34138159	0.279025266	1.042889646	0.103466575	1.351265661	0	0	0	0	0.34374845	0.109572026	0.420662965	0.06645843	7.083674506	0	8.124896856	0	2.029220779	1.925929046
Pex7	0	0.143952435	0	0.172176309	0.015029329	0.367112564	0.046971512	0	0	0.29601563	0.184141715	0.007762854	0.28399411	0.050983607	0.054256584	0.065985291	0.212558158	0.061339567	0.246726894	0.039558964	0.199753929	0.060275616	0.016270745	0.332391484	0.037694047	0.045565248	0.026179655	0.088144557	0	0	0	0	0.288698772	0.146221256	0	0	0	0	0.090908309	0	0	0
Map3k5	0	0	0	0	0	0	0.048419116	0	0.154123576	0.399074557	0	0	0.092649495	0.093080413	0.094885837	0.012523022	0	0.0136648	0.005255816	0	0.040470526	0.013541328	0	0.025491476	0.010682172	0	0	0	0	0	0	0	0	0	0	0	0	0	0.030838499	0	0	0
Map7	2.018394089	4.555541735	1.178204318	4.642043924	0.244678917	1.01370726	0.234962406	1.531145166	0.365083422	1.366116518	0.074766914	0.877724242	0.849105166	0.961620849	0.442523718	1.101847779	3.82722361	6.484425061	4.857676457	5.560259007	0.30926684	1.980191218	1.301996116	1.480100747	0.150210933	0.573865233	0.291981272	0.062097262	0	0	0	0	0.654516111	2.896931823	2.53E-01	2.13909766	0.093769047	0	0.062625582	0	0	1.287166946
Bclaf1	0.841750842	0.422389209	0	0.217185107	0.775751257	0.19343506	1.006402031	0.254000508	0.175263001	0.121421304	1.191961324	0.302916616	0.672650725	1.167800548	0.715548489	0.486494132	1.1220253	1.064516872	0.529367293	0.629621872	1.712946229	1.566340887	9.24E-01	0.997439144	2.772026142	1.141706608	0.817191356	2.118063353	2.155172414	2.923300478	0	0	0.937542196	1.267936157	1.47E-01	0.705390044	0.724480601	0	0.260079949	0	2.029220779	0
Ahi1	0.527092557	0.241038039	0	0.040075067	0.170263068	0.237806568	0.351626803	0	0	0.467504148	0	0.328465016	0.56137893	0.38822545	0.050304482	0.341565192	0.843090227	0.640046495	0.155718351	0.273836753	0.572545843	0.865175962	0.494217895	0.80434897	2.600675248	0.392884789	3.688924837	1.788945136	0	0	0	0	0.575382143	0.914408769	0.00E+00	0.291403881	0.255144939	0	0.089317613	0	0	0
Hbs1l	1.464572434	1.784991644	3.017508902	1.471800211	0.735416866	1.352635274	0.684795739	0.798806791	0.477559345	0.120279653	0.590604783	0.695236288	0.84425969	0.79975316	0.138784572	0.421148936	1.26888033	1.232228985	0.921459707	1.089641096	0.90557	0.967721354	0.114238842	0.563165962	0.71129281	0.343385226	0.17770399	1.086320993	0.862663906	1.295462873	0	0	0.813285781	1.313736809	2.683264137	6.983762279	0.29453481	0	0.4325381	0	1.506931887	0.250632848
Ptprk	0.706813684	0	0	0.029694297	0.022042808	0	0.081599347	0.692233144	0.042428614	0	0	0	0.060737335	0.091072506	0.29878542	0.091752688	0.188262205	0.060899993	0	0.010165204	0.22001419	0.459823287	4.01E-01	0.178595612	1.422470329	0.654833534	1.046945454	0.741221351	0	0	0	0	0.631029041	0.108813928	0.00E+00	0.214776716	0	0	0	0	0	0
Arhgap18	0	0.015817337	0	0	0.001424023	0	0.057900527	0	0.162059126	0.051063656	0	0	0.577040197	0.182305697	0.034105428	0.081361061	0	0.036518531	0.008346869	0.045373374	0.056871246	0.042040122	0.026769318	0.027501994	0.005855538	0.005832944	0.026179655	0	0.862663906	0	0	0	0	0	0	0	2.984839053	0	1.40076697	0	0	0.710191671
Akap7	0	0	0	0	0.01447278	0.121106428	0.03285367	0	0	0	0	0	0.068766863	0.095220058	0.006118359	0.017733929	0.101879837	0.086723885	0	0.067621529	0.04470423	0.045101148	0	0.025491476	0.512876073	0.624993508	0.061917971	0.002021059	0	0	0	0	0	0.138539557	0.00E+00	0	0.090465808	0	0	0	0	0.43157395
Ccnb2	0	0.109499042	0	0	0	0	0	0	0	0	0	0	0.010006314	0.013776514	0	0.00467815	0	0.012612552	0	0	1.536463574	0.896886249	2.145231584	0.79003603	0.006733422	0	0	0	0	0.512820513	0	0	0	0.045491766	0.00E+00	0	0	0	0	0	0	0
Med23	0	0.006049157	0	0.307390685	0.017406729	0.06142808	0	0	0	0	0	0.011168941	0.401545038	0.138565704	0.025752693	0.114309779	0.143072343	0.132462626	0.07610301	0.133334791	0.357333334	0.240855092	0.013301191	0.314785988	0.833265882	0.057651154	0.873435712	0.943834347	0	0	0	0	0.229637884	0.231799457	0.631148109	0	0.19096375	0	0.062065274	0	0	0
Stx7	1.511843613	0.959094374	0.729820464	1.070257391	1.452375198	2.122935112	2.3650295	1.709975285	0.366832975	0.404263802	0.337226491	0.363687692	0.625584769	0.47577993	0.529648011	0.68789421	0.746284175	0.912785561	1.563124366	0.905352216	1.164652339	1.218114342	0.092479733	0.627916479	0.999420053	1.663739114	1.405762598	0.746862925	0	1.319760794	0	0	0.575143541	0.902800765	0.294429396	0.873850546	1.4350398	0	0.76903575	4.901960784	4.264392324	2.187500201
LOC100910237	0	0.04342333	0	0.007816103	0	0	0	0	0	0.037874054	0	0	0.034086341	0.028051189	0.002151777	0.021391969	0.150629955	0.053754044	0.076358768	0.090514469	0.070547127	0.125127128	0.038535083	0.120172448	0.003975217	0	0	0.08912656	0	0	0	0	0.066914249	0.199492084	0	0	0	0	0	0	0	0
Rps12	23.88334849	18.03526507	16.29599407	13.91427294	29.8610941	24.73938808	9.244976321	14.17893414	20.14090235	14.82745886	12.73072537	16.6403544	12.77638915	9.573782439	6.226557772	6.96566778	13.98781873	7.707340979	8.199299413	6.956112262	18.78949987	13.04086044	8.529607345	9.757082963	4.818705755	1.80712727	2.93213048	2.719873588	38.19330608	30.90163873	21.48997135	17.59499039	21.60740257	12.45331874	10.35655874	8.006798008	33.55592405	19.30501931	17.61950523	76.84331082	29.51710961	22.26914353
Eya4	0	0.062324323	0.326072779	0.00234889	0	0	0	0	0	0	0	0	0	0	0	0.002510115	0.326063392	0.094140382	0.351822409	0.051147461	0.013139741	0.010080483	0	0	0	0	0	0.002021059	0	0	0	0	0	0	0	0	0	0	0	0	0	0
Tbpl1	1.102915136	0.348357102	0.326072779	0.0207547	0.500217074	0.243214481	0.393394112	0.251622968	0	0.219305243	0.66693344	0.030301928	0.266222682	0.297407535	0.053152156	0.227932019	0.951294285	0.521788914	0.428605171	0.939185746	0.500692927	0.629600527	1.082181768	0.580709773	0.41041833	2.9367354	0.278577434	0.455722309	0	0.557237816	7.163323782	0	0.53329136	1.098540579	0.730353491	0.990437046	0.177048208	0	0.284333777	0	0	0
Slc2a12	0	0.060012122	0	0	0.001335368	0	0.060530856	0	0	0	0	0	0.098775274	0.385706069	0.009534599	0.118611601	0	0.022254865	0.006982343	0.160420715	0.018921906	0.044205517	0	0.166407915	0.094229392	0.005431358	0.07728692	0	0	0	0	0	0	0.054406964	0.00E+00	0.061225739	0	0	0	0	0	0
Sgk1	0	1.384840106	0.326072779	0.077172838	0.025231158	0	0.222411914	0	0	0	0	0	0.118437988	0.128950126	0.030301346	0.112675645	1.228871275	4.002968541	3.460744504	5.307397342	0.136384057	0.290209605	0.48641113	0.078484945	0.658393535	0.056587073	0.643586901	0.365897292	0	0.286440699	0	0	0.459716396	0.582476279	0.147214698	0.720660667	0.877291064	9.652509653	1.139720818	0	1.506931887	1.389611888
Rnf217	0	0	0	0	0.395836142	0.600054292	0.05931521	0	0.057264257	0	0	0	0.100888426	0.116643133	0.599632757	0.127733592	0.033486815	0.018579838	0	0.042675826	0.093610496	0.03230976	1.221355756	0	0.257999511	0.094442515	0.052359311	0.484807942	0	0	0	0	0	0	0	0.061225739	0.177260345	0	0.292605905	0	0	0
Tpd52l1	0	0	0	0	0.160727907	0	0.396978705	0	0	0.019954424	0	0.004019157	0	0.050753721	0.018339095	0.027040527	0	0	0	0.011711961	0.014224387	0	0	0	0.119164806	0.057790092	0	0	0	0.471342383	0	0	0	0	0.00E+00	0	0	0	0	0	0	0
Hddc2	0	0.019737227	0	0.049492709	0.485828193	0	0.225526926	1.756462608	0.371250371	0.088962676	1.168211808	0.203171506	0.325763943	0.398806859	0.050272849	0.443706556	0.136805983	0.312549132	0.063793751	0.293645226	0.42585135	0.50969895	0.014827702	0.263605018	0.322656882	0.191965707	0.392896433	0.282231747	0.431331953	1.341295344	0	0	0.306035235	0.037959308	0	0.485061507	0.25930596	0	0.479601815	0	0	0
Hint3	0.168350168	0.335118652	0.057670127	0.367859437	0.19258956	0.109799897	0.496007373	0	0.510662085	0.313863268	0	0.342771431	0.364314864	0.321292658	0.285312817	0.73553263	0.539150654	0.450045923	0.280688428	0.662955359	0.308374689	0.402399552	0.022886437	0.417316368	0.092749489	0.320034901	0.07728692	0.423497792	0	0.089905419	0	0	0.177417992	0.371299991	0	0.536118512	0.886532252	0	0.346954791	0	4.264392324	0.958037938
Cenpw	0	0.044695811	0	0	0	0	0	0.055579022	0	0.084666836	0	0	0.01505693	0.013523564	0	0	0	0.013030457	0	0	1.22754278	0.880341044	1.300223243	1.145995815	0.003020471	0	0	0	0	0.997705278	0	0	0	0	0.00E+00	0	0	0	0.042052498	0	0	0
Rnf146	0.778379391	0.226039278	0.326072779	0.769030593	0.679869809	0.864158909	0.791901917	2.095938126	0.500608912	0.913205408	0.110983222	0.19509815	0.856773644	0.523606551	0.604830363	0.586166486	1.728563139	0.951274615	0.748554242	1.117492066	1.277949014	1.024823385	0.873155533	1.152068484	0.783424761	0.40364171	0.231340579	0.913193712	0	0.153723175	0	5.076142132	0.90881175	1.089012636	1.743626744	4.870923236	0.523408656	0	0.440481629	0	0	0
Echdc1	1.043547479	0.627330598	0.858375536	0.754930539	0.153200419	0.704201719	0.327975209	0.042850776	1.302278797	0.867553704	0.761536113	1.10041093	0.699458179	0.658744912	0.796079691	0.756775865	0.653011778	0.37185083	0.688164582	0.338499548	0.679214946	0.803290293	1.023622555	0.796814744	0.092711076	0.198335919	0.170736128	0	0	0	0	3.683241252	0.51599719	1.386177499	0.420662965	0.132916861	0.086654362	0	0.063493012	0	0	0
Kiaa0408	0.70323488	0.409393575	0	0.139480707	0.938918383	0.498301049	0.470856129	0.518618401	0.791159459	0.249330611	1.342029109	0.168708034	0.494859049	0.569195004	1.860584139	0.362504365	0.203792772	0.88249322	0.13607089	0.628653109	0.753403236	0.716590457	0.425874087	0.201646128	2.633249595	1.030558514	0.776786717	1.07361034	0	0.508750509	0	0	0.336972093	0	0.568698817	0.06645843	0	0	0	0	0	0
Mrpl36	1.266003906	1.243205138	0.54592799	0.89433811	1.005262309	1.939882209	0.601841803	0.195740683	0.642058732	0.799248118	0.096996686	0.529630824	0.733309487	0.744180028	0.70308711	0.926863965	1.049406312	1.308186306	0.47691867	1.07424336	1.016783146	1.032696169	1.632096133	0.861581018	0.420319497	0.436301555	0.406677455	0.759601254	2.162629758	0.758684856	0	0	1.276634472	1.18398988	2.94E-01	0.510774408	0.572882664	0	0.520348234	0	0	1.674936442
Ccdc127	0.60787217	0.763829267	0.429956729	0.261762463	0.65005524	0.688304199	0.847495265	0	0.189446659	0.629801004	0.073192511	0.444722464	0.497445825	0.68143071	0.472780027	0.409950881	0.595876787	0.739295368	0.228173585	0.560457205	0.802641355	1.005631518	0.117174078	0.921656151	0.67317789	0.48382692	1.740659681	0.628131449	0	0.386160025	0	0	0.952625558	0.399519752	8.36E-01	0.436925273	0.162091848	0	0.153123844	0	0	0
Sdha	0.965757388	0.650889243	0.115340254	0.220354838	0.691498579	0.902544784	1.650855317	1.383664311	2.018713958	1.170411236	1.592704996	1.383542062	1.286044479	1.181480101	1.766977745	1.138095546	0.827232375	0.826810664	0.384765003	0.77051525	0.849628424	1.008935874	0.881291709	1.527407158	0.521719481	1.689236605	1.286164771	0.346947131	0	0.948892377	14.32664756	0	0.874874854	0.726122322	0	0.993700383	0.261293496	0	0.793795527	0	0	0
Pdcd6	2.75167574	2.488302658	0.491471966	2.603824718	1.016818557	1.287095998	1.272019823	0.937009149	2.058209562	0.985705709	0.562671506	0.698432951	1.853745206	1.721183047	3.283329691	1.769689084	1.724357573	2.79675215	2.981022525	3.198241532	1.864182456	2.688090306	2.84E+00	2.917995639	1.284541076	0.835187671	0.472533645	4.482150309	2.729257642	0.858944202	0	11.54863404	2.68209034	1.571959577	1.53E+00	2.670167834	1.889153105	9.652509653	1.382530086	0	0	1.537799793
Exoc3	2.147643879	0.773650987	0	0.253250413	0.403299205	0.879969036	0.832265319	0.998138356	0.016316275	0.292229719	0.758265089	0.051498427	0.77276585	0.685144683	0.487658776	0.470417452	1.117321405	1.287605907	1.864969751	0.985646288	0.982845205	1.306988113	2.16E+00	1.345033548	2.241950432	0.766388616	3.285402553	1.897140737	2.5	0.901560934	0	0	0.838775777	1.343212668	1.55E+00	0.405844639	1.657935074	0	0.678069482	0	0	0
Tppp	0	0.707258589	0	0.179113352	0.001205787	0	0	0	0	0.020677562	0	0	0	0.006472492	0	0.001461073	0.21318309	0.399709898	0.321840887	0.108019133	0	0.012791388	0	0	0.139454036	0	0	0	0	0	0	0	0	0.048590865	0.00E+00	0	0	0	0	0	0	0
Brd9	0	0.508680906	0.657981313	0.489325515	0.208584223	0.343568811	0.272278149	0	0.055444051	0.161352782	0	0.129016965	0.197105873	0.308697472	0.07057993	0.136344401	0.396470015	0.480084737	0.20885838	0.483568927	0.546381327	0.723687636	0.006608861	0.209337032	0.7788695	0.085603324	0.190017992	0.512440959	0	0	0	0	0.269357134	0.898595835	1.47E-01	0.061225739	0.395276491	0	0.024429689	0	0	0
Nkd2	0	0.039940728	0	0	0.009971239	0	0.038642863	0	0	0	0	0	0.012149266	0.006787207	0	0	0.044066183	0.024685054	0.018833028	0.009140053	0.03162362	0.092291571	0.019578591	0.053248703	0.127358676	0	0.12810002	0.046882325	0	0.347439372	0	0	0	0.045922116	0	0	0	0	0	0	0	0
Slc12a7	0	0.139488663	0	0.033198733	0.004118903	0.021641087	0	0	0	0	0	0	0.145395707	0.085304908	0.025567565	0.077483174	0.119364739	0.717423101	1.159097651	0.49136924	0	0.010080483	0.01234763	0	0.089102735	0	0	0.002021059	0	0	0	0	0	0	0	0	0	0	0.160986816	0	0	0
Clptm1l	0.359000121	3.681173304	1.352418544	1.899321069	1.18667325	1.235784339	1.297066166	1.808070335	0.816194889	0.977296303	0.684424621	0.692583148	1.599271426	1.190400467	1.161343262	0.985631905	2.229040929	2.334948303	3.716329199	2.625754164	2.057699536	1.913839389	5.872347873	1.723887081	2.215153476	1.780195603	2.517662466	3.198562469	0	0.780400699	0	0	1.661520134	1.82974408	1.25E+00	2.307298888	1.836695199	0	1.973217528	0	0	2.249826582
Lpcat1	0	0	0	0.026033531	0.027864799	0	0.055111601	0	0	0	0.66693344	0	0.2575492	0.237288048	0.13062092	0.17123071	0.045753868	0.151560568	0.039871577	0.138920744	0.501950451	0.620904631	2.88140631	0.41030559	0.432754797	1.089224635	0.12810002	0.357551343	0	0	0	0	0.205235535	0.233478144	0.00E+00	0	0.069279905	0	0.169014582	0	0	0
Med10	2.102808486	2.020337709	4.46206722	2.176500937	0.94949704	0.843706321	2.282023143	1.317852146	0.701581014	0.922964971	0.886487551	0.580043326	1.277568371	0.758270873	0.658565583	1.067879883	1.928337864	2.206330201	1.570033851	2.474944991	2.280233453	2.260669055	2.36E+00	2.442712741	1.064989775	1.170454856	0.800959922	2.47482958	2.530364372	0.778788734	0	0	3.49186216	2.460305215	2.09E+00	2.685888746	1.153500152	0	1.441960843	0	0.907029478	2.625144218
Ube2ql1	0.399680256	0.047260543	0	0.002183373	0.619839944	0.234918684	1.17330154	1.237442041	0.035323083	0	0	0.208073242	0.052935036	0.112312388	0.008612409	0.05873205	0.055518961	0.058391907	0	0.314897297	0.274332133	0.17321415	0.346681984	0.129294899	0.707686557	1.948671764	0.154279676	0.781997514	0	0.39569484	0	0	0	0	8.04E-01	0	0.069279905	0	0	0	0	0.958037938
Nsun2	0.572737686	0.516002126	0	0.054576771	0.330376109	0.478622493	0.407580275	0.646380285	0	0.391902991	0	0.26414782	0.319058617	0.274237518	0.244483957	0.212766388	0.695450214	0.627658887	0.290107724	0.596256108	0.738421617	0.382539281	0.014827702	0.468300466	0.56514514	0.973494689	0.15178192	0.189391707	0.515676568	1.232884354	0	0	0.27485058	0.297737288	9.98E-01	0	0.337006059	0	0.060199098	0	0	0
Srd5a1	0.149342891	0.188168785	0	0.107077846	0.045141025	0.449236298	0.073373503	0.075652121	0	0	0	0	0.11348146	0.042810204	0.003504828	0.04661414	0.168966317	0.067407681	0.327368114	0.092737938	0.188297977	0.119674134	0.021436563	0.042498938	0.257364946	0.339223132	0.118376817	0.033802429	0	0	0	0	0	0.508309569	0	0.188928774	0.093769047	0	0.066558653	0	0	0
Papd7	0	0.010770941	0	0.00234889	0.150908431	0.107358099	0.061686575	0.037737558	0	0.180183427	0	0	0.202994472	0.173923493	0.147521085	0.128115946	0.192588877	0.112194951	0.534564179	0.077857253	0.336478392	0.115644999	2.00E-02	0.090104178	0.220967699	0.38392491	0.17770399	0.495103334	0	0	0	0	0.169493163	0.134411275	1.47E-01	0	0.081139853	0	0.055477887	0	0	0
Adcy2	0	0.051810536	0	0	0.309242944	0.473570371	0.091354692	1.277273975	0.188997467	0.566650166	0.514244575	0.055145264	0.525985703	0.643202543	0.335224344	0.383615773	0.060295342	0.035477623	0	0.062167575	0.351007451	0.11730302	0.008135373	0.231975339	0.19143839	1.046439712	0.392896433	1.614720717	0	0	0	0	0.808690093	0.182481752	0	0	0	0	0	0	0	0
Fastkd3	0	0.046702347	0	0.002408156	0.01478606	0	0.06001822	0	0	0	0	0.013975068	0.111896468	0.053988095	0.031910101	0.105903171	0.164147058	0.155824693	0.330010528	0.142038772	0.329030177	0.169716591	0.006608861	0.138431937	0.05137636	0.037249247	0	0.471750472	0	0.987796766	0	0	0.235549543	0.599722072	0	0.094464387	0	0	0	0	0	0
Mtrr	0	0.174436167	0.326072779	0.00234889	0.040032116	0	0.235428294	0	0	0.19346476	0	0.018234267	0.101166198	0.103541841	0.030713012	0.085017241	0.145880415	0.261513112	0.338496413	0.307547353	0.326242886	0.079584951	1.47E-02	0.187713183	0.186342308	0.040775416	0.755058895	0.078064012	0	0	0	0	0.197336041	0.117534835	0.00E+00	0	0.080951995	0	0.035720154	0	0	0
Ppp1r14c	0.572737686	0.03506127	0	0.20068232	0.783744781	0.99663889	0.847702316	0	0.098330251	0.453709007	0.17098023	0.145643316	0.55503415	0.284667987	0.95319981	0.101753612	0.053537831	0.044079702	0.005255816	0.012108864	0.82221035	1.327568591	1.857591299	0.441249168	1.154448259	1.114299004	0.716200058	0	0	0	0	0	0.2886522	0.617329615	1.744766535	0.094464387	0	0	0	0	0	0
Plekhg1	0	0.074763001	0.308622925	0.513146403	0	0	0	0	0	0.282222787	0	0	0.01505693	0.125619848	0.300257047	0.091741552	0.251821509	0.336416665	0.52124248	0.397519762	0.034553301	0.026556659	0.006608861	0	0	0	0	0.008084238	0	0	0	0	0	0	0	0	0	0	0	0	0	0
Mthfd1l	0	0.12577047	0	0.040056881	0.181293596	0.312809519	0.28766729	0.111542408	0	0.073314858	0	0.01441986	0.031245219	0.063277612	0.245009983	0.02858618	0.733576821	0.413174832	0.546375198	0.222351025	0.368564689	0.262743337	0.042830809	0.135635714	0.201683565	0.290865134	1.199087984	0.680808138	0	0	0	0	0.393681928	0.10032908	0.568698817	0.188928774	0	0	0	0	0	0
Akap12	0	0.021145091	0	0.118286937	0.647163979	0.825509281	0.420059078	0.131054138	0.177304862	1.320107872	0.415809333	2.241150388	0.453315125	2.076745878	1.096833408	2.615926191	0.044275904	0.03568777	0.018557145	0.182110999	0.259776014	0.872993188	0.857209105	0.48206853	0.344703573	0.040702743	0.254734218	0.416580984	0	0.584771258	0	0	0.226646147	0	0	0	0	0	0	0	0	0
Zbtb2	0	0	0	0.008843151	0.002541155	0	0	0	0	0	0	0.021749816	0.063005029	0.096142227	0.022797969	0.032442057	0.02381803	0.043196562	0.014534389	0.050003493	0.201611463	0.131173026	0	0.077944145	0.147463868	0.004066694	0.026179655	0	0	0	0	0	0.055830053	0	0	0	0	0	0.069791442	0	0	0
Rmnd1	0	0	0	0.022533584	0.002741361	0	0	0	0	0.019162852	0	0.012220965	0.020633141	0.018589019	0.005891647	0.011938269	0.02063877	0.107395503	0.026772548	0.043455129	0.03806775	0.070823688	0	0	0.30210677	0.019397691	1.354144143	0.103410836	0.897988506	0	0	0	0	0	0.00E+00	0	0	0	0	0	0	0
Armt1	0	0.108768852	0	0.004816312	0.045779131	0	0.243629485	0	0	0	0	0	0.168631045	0.211537285	0.051297176	0.074563725	0.070376449	0.176678444	0.251330918	0.078915658	0.125824098	0.218780965	0.014744234	0.147136361	0.111667115	0.057254948	0	0.274252912	0	0	0	0	0.09310987	0.054704595	0	0.094464387	0.086654362	0	0.031226775	0	0	0
Mtrf1l	0	0	0.057670127	0.060839569	0.182281705	0.410025335	0.302771594	0.134073419	0.016316275	0.019162852	0	0.042147554	0.251445344	0.229742945	0.019362467	0.222806174	0.160943688	0.128265924	0.550331628	0.126603928	0.218371366	0.18811001	0.24559718	0.235882101	0.202554412	0.057835466	0.078538966	0.223259549	0.431331953	0.3262217	0	0	0.389457647	0.062088663	0.00E+00	0	0	0	0.29598037	0	0	0
Rgs17	0	0	0	0.022078711	0.481055252	0.078650201	0.768838291	0	0	0.211394602	0	0.0273514	0.028508974	0.055560732	0.324733698	0.095782886	0	0.011752023	0	0	0.082266815	0	0.649350649	0	0.702472755	0.442105547	0.889095619	1.271349615	0.431331953	0	0	0	0	0	0.00E+00	0	0	0	0	0	0	0
Cnksr3	0	0.584055249	0	0.217273132	0.002397478	0.073988576	0.102495772	0	0	0.07463522	0	0	0.139571035	0.101484242	0.012921097	0.07557675	1.2458676	1.697343365	2.231724514	0.665570413	0.070148511	0.171748929	0	0.053248703	0.008005435	0	0	0.006063178	0	0	0	0	0	1.148689464	0.00E+00	0.132916861	0	0	0.18082095	0	0	0
Scaf8	0	0.01022033	0.326072779	0.057645824	0.291466392	0.634520949	0.368839758	0.231276541	0.296357022	0.499575972	0	0.031739986	0.348479379	0.359088971	0.669364785	0.188196827	0.360261561	0.688698263	0.396750146	0.304372277	0.454960946	0.750021706	0.764968064	0.234672236	1.262292453	0.056063883	1.209616579	1.018111416	0	0.498852639	0	0	0.253166095	0.38214365	0.645827951	0.216915866	0.171417804	0	0.18233775	0	0	0
Tfb1m	0	0.02737476	0	0.183120139	0	0	0.240219592	0	0.016316275	0	0	0	0.112265485	0.039858319	0.014879908	0.0798456	0.205289328	0.121871942	0.074425113	0.138054711	0.136727772	0.10833753	2.71E-02	0.190590092	0.026370629	0.049749913	0.26632577	0.082372323	0	0	0	0	0.132033357	0.573111246	0.00E+00	0	0	0	0.083001607	0	0	0
Tmem242	0	0.97932168	0.729820464	0.905131491	0.376986997	0.287966857	0.489486529	0.874365819	0.502436872	0.921575691	0.156609916	0.565756398	0.366325417	0.432886689	0.462207374	0.491887484	0.656288629	0.551990901	0.414886114	0.647540348	0.508726856	0.78616463	0.056621482	0.804225941	0.05551126	0.500054403	0.165384546	0.316241944	1.675603217	0	0	0	0.312837131	0.825694507	6.80E-01	0.331995504	0.258000203	0	0.552890156	0	0.907029478	1.307160112
Zdhhc14	0.149342891	0.593631131	1.02124183	0.131546721	0.390823981	0.172768641	0.597944985	0.206253609	0	0	0	0	0.163927368	0.025631412	0.017072486	0.023903455	1.154097825	2.561391098	1.056988425	1.910225078	0.320740087	0.305036567	0.522138815	0.124877938	1.166062753	3.29563603	2.177143244	0.306934286	0	0	0	0	0.358729426	0.604451377	1.379168628	0.122451479	0.159673751	0	0.084579532	0	0	0
Snx9	0	0.045117722	0	0.085904295	0.117676057	0	0.001668354	0	0	0.251863968	0	0	0.191210515	0.170377287	0.029476921	0.070109114	0.057751407	0.230194057	0.056209591	0.23104762	0.349882504	0.452439917	0.390972411	1.165780372	0.110084593	0.013324805	0	0.359621678	0	0.436071865	0	0	0	0.349740691	0.00E+00	0	0.444248557	0	0.423801729	0	0	2.352941176
Synj2	0	0.161646671	0	0	0.116908073	0	0.182748538	0.366568915	0	0	0	0	0.057303718	0.225831733	0.006175839	0.017447342	0.013265678	0.032664086	0.02708963	0.060568146	0	0	0	0.04147691	0.011761144	0.264830893	0	0.317069382	0	0	0	0	0	0	0.00E+00	0	0	0	0.095919252	0	0	0.43157395
Gtf2h5	4.498076212	3.155919357	6.966201499	3.272671642	5.455941226	4.267615829	4.326289025	7.686086804	5.108405403	3.549367486	3.175161818	3.624762535	3.331104011	2.674747874	1.802867201	3.183667623	3.621176623	2.775860968	2.346620974	2.818459786	2.882202288	2.908084922	5.573113421	3.703924213	2.410066567	1.413460473	2.133620249	1.542025679	8.012878728	1.560626215	9.842519685	17.13846948	3.917818714	3.874866488	1.442249547	1.946786662	1.740288506	0	0.89361333	0	0	0.250632848
Tulp4	0	0.126813822	0	0	0.042907986	0.05162516	0.347403161	0.554262277	0	0.024057488	0	0.004019157	0.090202881	0.084747031	0.009291931	0.022309768	0.275993598	0.270609636	0.43251712	0.093530306	0.05055645	0.285275259	0.01234763	0.152933599	0.55736925	0.022982331	0.26632577	0	0	0	0	0	0.21359403	0.519662534	0	0	0	0	0.06524524	0	2.029220779	0
Tmem181	0	0.121160407	0	0.246156189	0.019269441	0.021111477	0.102054404	0	0	0.069991251	0	0	0.105756003	0.175560602	0.31769	0.099679513	0.298798201	0.587332529	0.055767475	0.580811613	0.096852532	0.324605919	0.011443219	0.275012535	0.040982631	0.099461957	0	0.40112763	0	0	0	0	0.112083911	0.629382943	0.00E+00	0.283393161	0.24874621	0	0.123336079	0	0	0
Dynlt1	18.70200049	11.57804583	3.889605137	8.173139427	4.334714683	5.597059492	2.38299533	1.115915588	3.574837062	2.155972528	2.279068713	1.832464659	3.430202051	2.725325224	2.432692469	2.833047723	23.37458718	12.98975192	13.66101154	7.992053405	8.806182591	8.651038917	9.993252827	8.196522699	1.668397958	0.705900979	0.383296055	0.620665305	6.081756726	6.399109577	0	9.7298209	19.54510508	19.71148682	18.43959191	29.76558209	1.410898301	9.652509653	2.454237225	0	0.907029478	2.466117923
Ezr	0	0	0	0	0.070696359	0	0.038642863	0	0.498181955	0.70337393	0.85580513	0.069169789	1.993358059	2.305095803	2.325958019	1.062031731	0	0.025436809	0	0.049233421	0.034619456	0.17465817	0	0.111158367	0.033673807	0.018756164	0.392896433	0	0	0.543242069	0	0	0	0	0	0	0.510707499	0	0.563615835	0	0	0
Sod2	1.994752939	1.728407316	1.04766536	0.8483035	1.39749884	1.181107016	1.934448181	2.601773193	2.184195822	2.07019922	4.283804004	5.062964803	2.201073596	2.569433628	2.673005022	7.67807872	1.89602508	1.323138286	1.124561237	1.205252488	1.398707037	1.220793481	0.537640161	1.243367884	0.725905442	3.75686126	0.260544507	2.666555999	2.101970984	1.561196006	7.163323782	0	1.538420116	1.091088841	4.21E+00	1.018424138	3.099459223	0	9.068993114	0	8.901688605	15.69256083
Wtap	0.31769306	0.576781597	0	0.028382421	0.180048075	0.021641087	1.073883051	0	0.2168392	0	0	0.031792941	0.350664739	0.334219694	0.11359466	0.301903092	0.712274542	0.59061367	0.801043056	0.605636243	0.925739108	0.506960139	0.550838022	0.326471795	0.374964103	1.286695195	0.30304867	0.745135859	0	0.340066653	0	0	0.705391797	0.218654952	0.398152572	0.564609442	0.442422916	0	0.448821778	0	2.76854928	0.43157395
Acat2	1.282696616	0.301825715	0	0.00234889	0.089830159	0.449236298	0.268979591	0	0.04892703	0	0.073192511	0.024362435	0.097431542	0.070022453	0.29600475	0.05362355	0.691751565	0.1944447	0.120410764	0.058760859	0.336533301	0.37389344	0.022886437	0.150614512	0.040257616	0.068037198	0	0	0	0	0	0	0.506601704	0.401466862	0	0.188928774	0	0	0	0	0	0
Tcp1	1.972859343	0.503176766	0	0.692326367	1.07030423	0.210838728	1.888597255	1.752347633	0.234906597	0.883553272	0.141554838	0.258036141	1.619488673	0.892520339	0.539045203	0.634368695	2.79637171	1.460152514	1.385906216	1.207893774	3.780032356	2.83774323	6.105844161	3.045807269	3.811526154	2.037378965	4.845030534	1.40503457	3.484492873	5.341185999	0	0	3.546509195	2.751017242	2.630321526	1.708732841	0.981980552	0	0.438526036	0	4.058441558	0
Mrpl18	0.756739059	0.788077616	1.959303981	1.168646387	0.842799379	0.727895288	2.548882568	0.923893591	0.730464993	0.950870772	2.582716195	0.584884562	1.003200998	1.147012915	2.172374968	1.181851887	1.025337744	1.301982902	1.441251106	1.520849821	2.21140688	1.642882432	2.83E+00	2.657477288	0.921165216	0.942060329	0.202374908	1.864955707	0.862663906	4.235494346	0	3.25732899	1.62142182	1.221275244	2.95E+00	0.73635874	0.963609929	0	0.914064332	0	0	0.459558824
Mas1	0	0	0	0	0.130006272	0	0.240959922	0	0	0	0	0	0	0	0	0	0.021548241	0	0	0	0	0	0.00E+00	0	0.28453198	0.005431358	0	0	0	0	0	0	0	0	0.00E+00	0	0	0	0	0	0	0
Igf2r	0	0.139873103	0.115340254	0.112147915	0.454579471	0.117297097	0.486070884	0.206253609	0.035323083	0.217157287	0	0.226514204	0.882033072	0.535212912	0.422089149	0.495928135	0.555733544	0.548688288	0.38656033	0.245151744	0.455117755	0.462134633	0.350551093	0.131934126	1.529779403	0.083869389	1.939337895	0.710705161	0	1.021118928	0	0	0.492742282	0.485719934	1.145313361	0.06645843	0.768951935	0	0.425296346	0	0	0
Map3k4	0.491642085	0.244195414	0	0.522146225	0.20401995	0	0.223114286	0	0	0.642430042	0.547345375	0.295552278	0.716889096	0.523288792	0.508199677	0.372473604	0.223741141	1.056086511	0.246818514	0.653041486	0.455316229	0.840921549	1.03E+00	0.272697099	0.218942274	0.309291471	0.12964623	0.116716269	0	0.61688957	0	0	0.441632857	0.438744752	1.47E-01	0.423011844	0.328246236	0	0.127669105	0	0	0
Agpat4	0	1.109672999	1.643519263	1.033277094	0.243462873	0.032813566	0.274634335	0.726016325	0.016316275	0.047779222	0	0.112380543	0.113525097	0.505245524	0.177886435	0.615737176	3.15775025	3.78805669	4.227714616	3.098192132	0.475666597	0.326833573	1.82E-01	0.390018424	1.044321552	3.004062216	2.157430093	2.942520301	1.332622601	1.114301736	0	0	0.126348112	1.099536307	0.00E+00	0.959130356	0.084245289	0	0	0	2.029220779	0
Park2	0	0.06104149	0	0.002408156	0.034810457	0	0	0	0	0	0	0	0.021234891	0.046044742	0.010786418	0.015132219	0	0.045334138	0.018833028	0.039745785	0	0	0.00E+00	0.14781529	0.294913282	0.005431358	0.421656266	0	0	0	0	0	0	0	0.00E+00	0	0	0	0	0	0	0
Pacrg	0	0	0.308622925	0	0	0	0	0	0	0	0	0.175524794	0.217772076	0.354568563	0.249812946	0.261040811	0.013265678	0.08140508	0.013455853	0.028878722	0	0.024460882	0	0.038972073	0	0.008916025	0	0.240448738	0	0	0	0	0	0	0	0	0	0	0	0	0	0
Qk	10.34319019	12.70955757	6.955198606	8.783947731	0.211235622	1.698579557	0.404771545	0.820721849	4.104618875	3.729955183	2.180567229	1.31987356	7.922659583	5.968279197	4.898802431	2.521185328	20.28556389	22.01479041	16.75173987	11.94894816	6.464700009	9.199354537	7.41E+00	5.314341086	0.573925818	0.051277684	1.536450083	0.221699132	0.947008521	2.890805332	0	8.759383384	11.48416813	16.22987467	1.44E+01	15.00816892	0.792726136	0	0.336651213	0	0	0
Pde10a	0	0.128604182	0	0.002183373	0.601188779	0	0.244021103	0	0	0	0	0.01846197	0.069627277	0.128288019	0	0.028555193	0	0.12432821	0	0.087838525	0.19045527	0.466645777	0.047252321	0.54927345	0.597810233	0.046092599	1.094231772	0.194211975	0	0.519049102	0	0	0.124657193	0.182481752	0	0.094464387	0	0	0	0	0	0
Sft2d1	0.465094715	0.918733396	1.723798141	0.589302266	0.545181779	0.426697789	0.719106446	0	0.095565404	0.417002644	0	0.358153	0.432271103	0.376936691	0.235777489	0.582017685	1.466097186	2.005527159	1.639493551	1.65419769	0.500572397	0.976535286	1.697352977	0.934086253	0.853818353	0.471249788	0.088097626	0.731775832	0	0.485625486	7.163323782	0	0.476353208	1.203230972	7.26E-01	1.051643921	1.70188555	0	2.351160165	0	0	1.341501619
Mpc1	13.29776095	12.79694069	14.88256526	9.942602685	9.031243806	5.005982117	6.721039616	11.21767351	8.553360863	3.221204014	6.307595244	3.461626818	6.08029918	2.862839039	6.148518111	3.601346524	6.836929853	8.032139101	12.37220566	10.14549592	4.514470057	4.091798844	4.13E+00	5.578134344	3.196300361	9.334508201	0.716107423	8.714118726	3.068183793	2.910036946	0	20.77609576	5.35120473	5.313289696	6.91E+00	8.578861935	2.328260298	0	3.873372848	11.2150921	4.264392324	2.932396839
LOC683722	0	0.005046397	0	0.002408156	0.004938633	0.166035731	0	0	0	0	0	0	0.007309028	0.007804573	0.140827654	0.010125995	0.088616597	0.060895152	0.006982343	0.010118922	0.136819791	0.08564571	0.00669233	0.091925283	0.275961649	0.005431358	0	0.195575662	0	0	0	0	0.051289942	0.054406964	0	0	0.081139853	0	0.055262663	0	0	0
Rnaset2	0.750551897	3.281422823	0.601553035	2.749121835	0.131970733	0.043282174	0.224441701	0.40571289	1.365757018	2.268431075	1.294798409	2.452334402	1.342711636	1.899494075	2.545778896	3.020318809	0.811869202	2.366053163	1.844881327	3.525558131	0.485047453	0.45917768	0.688304645	0.89030541	0.020513507	0.025524887	0.103466575	0.131638029	0	2.617732702	0	0	0.480393133	1.043646893	4.91E-01	2.7026014	51.08375451	86.87258687	40.21905237	0	34.90765957	40.37867154
Rps6ka2	0	0.00332001	0	0	0.027493642	0	0.132586096	0	0.160893279	0.149763405	0	0	0.057707367	0.150455388	0.008912268	0.31427465	0.240437451	0.24533075	0.804491773	0.101696297	0.063716596	0	0.00E+00	0	0.113474514	0.072915885	0	0.002021059	0	0	0	0	0.102578914	0.317863954	0.00E+00	0	0	0	0.147765768	0	0	0
Mllt4	0	0.15321283	0	0.068388659	0.570583035	0.467469803	0.469685014	0	0.019857266	0.260016843	0.440102104	0.041037089	0.37501139	1.032218585	0.368091867	0.533058788	0.474785609	0.499071363	1.080919118	0.476286237	0.688812586	0.525759689	0.645883072	0.33523197	4.451453608	0.132550869	4.037004707	1.840868666	0	0.340066653	0	6.472491909	0.295223831	0.564526615	1.833649311	0	0.24182326	0	0.323708743	0	0.907029478	0.250632848
Dact2	0	0	0	0	0.263064968	0.032813566	0.001668354	0.233754091	0	0	0	0	0	0.025538692	0.007009656	0.007266796	0	0.00448585	0	0.00325124	0.035418626	0	0	0	0.05081322	0.134086098	0.061917971	0.5618923	0	0	0	0	0.056975187	0	0	0	0	0	0	0	0	0
LOC100125364	0.203649397	0.389126259	0	0.148138223	0.147467777	0.073266247	0.35209588	0.857150516	0.016316275	0.329599536	1.290714622	0	0.217027979	0.176248721	0.791184903	0.360227048	0.70281584	1.023081682	0.331135376	0.752634452	0.362646574	0.496124024	0.259644427	0.604280423	0.809026189	0.140178239	0.25499091	1.407777573	0	0.214031934	0	0	0.63213288	0.253540743	2.53E-01	0.06645843	0.081139853	0	0.148235065	0	0	0
Phf10	0	0.18242117	2.441072357	0.531193362	0.016018037	0.151267623	0.293738263	0.841010128	0.078366026	0.224118095	0	0.012795447	0.213320512	0.238456469	0.213698035	0.224194133	0.523273532	0.479908091	1.134800705	0.888357012	0.46620697	0.2246023	0.99734575	1.213732694	0.253199605	0.054963326	0.676734419	0.016168476	0	1.156859923	0	0	0.305571717	0.599071312	0.00E+00	0.79985443	0.174908899	0	0.568008996	0	2.812148481	0
Dll1	0	0	0	0	0.066110988	0	0	0	0	0	0	0	0.018522519	0.005114357	0.003611361	0.008417109	0	0.031359851	0.028459443	0.023706073	0.327728449	0.117228229	0.035849337	0.224528399	0.097795279	0	0	0	0	0	0	0	0.07505817	0	0	0	0	0	0	0	0	0
Fam120b	0	0.005046397	0.958037938	0.082087285	0.25231081	0.445871232	0.733710741	0	0.241516725	0	0	0	0.645910487	0.340180755	0.525663601	0.25931773	0.313133205	0.228550298	0.323272051	0.215912901	0.370544243	0.605326481	4.88E-01	0.35280695	0.471350398	0.99354607	0.519540481	0.204449656	0	0	0	0	0.666254042	0.18003576	0.00E+00	0	0	0	0.217284504	0	0	0
Psmb1	3.044303706	3.304332935	4.847281748	3.252338756	3.972143133	3.909612401	4.973020315	5.046047196	2.638140361	1.975349938	2.742758925	2.569240702	2.48952551	2.715734865	2.499185971	2.829037408	3.781770459	3.005988826	4.948169878	3.633456717	4.321504662	4.986350157	3.934162214	4.98970509	2.257066942	5.341401125	1.164652416	5.975651041	6.982046508	7.926779304	0	0	4.88072971	3.373040816	5.47E+00	2.941779789	3.383692922	0	2.865777025	4.901960784	6.678353689	6.505865097
Tbp	0	0	0	0.011465392	0.003821501	0.127187627	0.038642863	0	0	0.212237621	0	0.0335602	0.05958208	0.062591878	0.00908443	0.069670888	0.078760574	0.083198469	0.036712886	0.042762787	0.099155814	0.030017505	1.34E-02	0.114795545	0.154724672	0.021116106	0	0.039515691	0	0	7.163323782	0	0	0	0.00E+00	0	0	0	0	0	0	0
Pdcd2	0.837998416	0.191884291	1.668508014	0.990333336	1.103546553	1.139379417	1.130710099	1.707113835	0.227551015	0.351211099	0.184563154	0.445093156	0.348880636	0.31749589	0.82998104	0.291035488	0.528400855	0.436518057	0.389943852	0.679291209	0.526243535	0.409365474	7.84E-01	0.229702493	0.385213248	1.466115039	1.459604014	2.379107932	0	0	0	0	0.372077142	0.390530729	0.00E+00	0.1941426	0.786492318	0	0.563072223	4.901960784	0	0
Chd1	1.195627068	0.319241088	0.057670127	0.132270523	0.028142456	0.17290871	0.271256738	0.144525379	0	0.179772049	0	0.018234267	0.468926994	0.419688143	0.04981493	0.207075135	0.756501504	0.712844169	1.232018204	0.472081303	0.935127829	0.738213072	0.635462261	0.182810232	0.469658904	0.029569585	1.184797212	0.500421968	0.897988506	0.680145524	0	0	0.661540195	0.602547734	0.680272109	0.061225739	0.4174399	0	0.172676536	0	0	0
Riok2	0.425387102	0.072648688	0	0.056736175	0.020290309	0	0.055374047	0	0	0.107863229	0	0	0.220097359	0.234626276	0.390686014	0.182224864	0.430965908	0.460915649	0.346707533	0.302746069	0.368613892	0.304353584	1.603033122	0.491466081	0.736811641	0.407039347	0.569374439	0.679880122	0	0	0	0	1.424152118	0.168794448	0.680272109	0.625350208	0.081139853	0	0.032460155	0	0	0.250632848
Lix1	0	0	0	0.002183373	0.124129712	0	0.645185234	0.352932872	2.825390295	0.44043235	1.02217797	0.31000578	1.737787274	0.541076598	1.052808961	0.412811953	0.019918335	0.007233189	0	0.014825797	0.023386483	0	0.00E+00	0	0.060020643	0.320965593	0	0.044228218	2.926702365	0.471342383	0	0	0	0	0.00E+00	0	0	0	0	0	0	0
Lnpep	0	0.12156272	0	0.00234889	0.079419366	0	0.047379871	0.139524501	0	0.087683917	0	0	0.190945637	0.35435205	0.013654933	0.229308675	0.096610727	0.138961811	0.01371027	0.085475123	0.158825864	0.153465098	0.006608861	0.283135221	0.791211945	0.017550973	0.614739825	0.122553911	0	0.63028235	0	0	0.09310987	0	0	0.081859856	0.369454143	0	0.096408831	0	0	0
LOC688452	0	0	0	0	0	0	0	0	0	0	0	0.003067586	0.011643084	0.016488683	0.010983922	0.018821932	0	0.025982781	0.253057445	0.01431873	0.051887062	0.091106825	0	0	0.315248395	0.013324805	0.586533905	0.087381708	0	0	0	0	0	0.071612718	0.00E+00	0.061225739	0	0	0	0	0	0
Ppp2r1a	2.111511287	1.455917734	1.774683495	0.942044661	2.296527719	3.733453705	2.735566483	1.394695189	0.430723688	0.830924044	0.576781345	0.197176875	1.979283171	1.418956079	1.092860549	1.727588297	1.585493255	1.756762199	3.036446609	1.460994655	1.568821008	1.1779773	1.055510104	1.748127759	2.551043667	4.19816684	0.496079587	1.182945198	1.332622601	2.872733974	0	0	1.538922606	1.129238662	2.25E+00	2.737284192	0.595138753	0	0.13665368	0	2.76854928	0
Zfp52	0	0	0	0.212652844	0	0	0	0	0	0	0	0	0	0.099719619	0.0082941	0.034172683	0	0.011199699	0.007492264	0.002950766	0.064892555	0	5.80E-01	0.037110709	0.308147376	0.004066694	0	0.189546733	0	0	0	0	0	0	0.00E+00	0	0	0	0	0	0	0
Zfp40	0	0	0	0.018980773	0.028587624	0.121106428	0.797461818	0.714359083	0.078492936	0.150172824	0	0.037478169	0.090940482	0.180930887	0.484242308	0.090075182	0.169409651	0.215294591	0.04420515	0.090433066	0.250715427	0.706800529	0.014827702	0.305834284	1.543951623	0.047329327	0	0.924687772	0	0	0	0	0.398999686	0.130325579	1.73E+00	0.143085595	0	0	0.089317613	0	0	0
Rps9	26.94550547	14.78170866	9.953430965	13.84035985	21.66670675	15.03748086	13.98066652	12.8492151	12.06858169	12.52846395	13.4691494	13.58072203	9.034788017	7.884711054	6.063518422	7.86255603	13.5050705	7.540883945	6.639684264	8.126235298	20.20879995	15.00814191	2.11E+01	14.23060566	4.25944765	4.890827256	3.696183338	3.001481485	38.52563331	39.23534377	13.18742017	22.16494238	20.41391939	13.86166047	1.32E+01	13.06179449	17.73532082	19.30501931	15.34624841	30.82452764	19.11906531	22.15054976
Tsen34	1.276094504	0.234688759	1.080220592	0.554880727	1.031600004	0.163044905	1.170356759	0.670381297	0.379636696	0.614092515	0.8971626	0.690864465	1.346888828	1.237899638	1.372018074	1.187179631	0.33892271	0.737352395	0.274894282	0.921123565	1.101409527	1.190810997	1.277728311	1.761851032	1.569935689	1.385131694	0.317166466	0.50813776	0.897988506	1.649780902	0	5.076142132	0.485744254	0.833689285	7.22E-01	2.129402409	1.308238454	0	1.335401578	0	0	0
Mboat7	0	0	0	0.004816312	0.280239027	1.044915994	0.516266699	0.534434706	0.016316275	0.199342171	0.272108844	0	0.215166582	0.261404453	0.399504015	0.130770515	0.168681359	0.148769397	0.07501307	0.172734733	0.2897586	0.410287611	0.585092978	0.554019733	0.387990509	0.588255734	2.672030493	0.550320026	0	0.20880314	0	0	0.143217643	0.239572211	0.00E+00	0.061225739	0.175846594	0	1.0779809	0	0	0
Leng1	0.371360665	0.345611919	0.685588921	0.030563992	0.135519569	0	0.249534141	0	0.08133983	0.135525228	0	0.061433962	0.267321358	0.131877618	0.027259433	0.066076798	0.344705278	0.217861208	0.1253318	0.318889297	0.160642384	0.177757435	0.593104935	0.260982622	0.094055632	0.039930742	0.026179655	0.227158674	0	0	0	0	0.135852139	0.037959308	1.644603676	0.12768417	0.153525193	0	0.279275691	0	0	0
Cnot3	0.221513379	0.231325192	0	0.006999685	0.237750115	0.34606866	0	0	0	0.012480608	0	0.003574459	0.187900406	0.227587799	0.036793015	0.125319903	0.325403246	0.258931183	0.104242137	0.271029417	0.554065004	0.330585846	0.368686642	0.140581929	0.398400343	0.612019088	1.385895855	0.378431107	0	0	0	0	0.167020697	0.502400176	1.38E+00	0.176324243	0.108886203	0	0.115661645	0	0	0
Prpf31	0.478200063	0	0	0.292097159	0.017352297	0.123110258	0.073004519	0	0	0.045725992	0	0	0.50038206	0.094522026	0.313205053	0.12070751	0.206278751	0.150640637	0.318269609	0.156661515	0.280905838	0.1187669	0.013217722	0.362632826	0.430276071	0.021034611	0.026179655	0.728312737	2.530364372	0.471342383	0	0	0.126348112	0.048590865	0	0.081859856	0	0	0.112525508	0	0	0.847601288
Tfpt	0.527092557	0.12758917	0	0.089773045	0.210770088	0.665202906	0.257837364	0.366568915	0.552916615	0.428132995	0.087023113	0.077594523	0.261123871	0.092350704	0.428469752	0.110557451	0.2488644	0.074145935	0.261298075	0.178337689	0.264607867	0.204855734	0.013384659	0.15946664	0.148407845	0.134945319	0.551389739	0.175778909	0	0.153723175	0	0	0.186718277	0.141795342	7.00E-01	0.06645843	0.280759443	0	0.123642855	0	0	0
Cacng7	0	0	0	0	0.151599976	0	0	0.055579022	0.058744889	0.180183427	0.259929299	0.003067586	0.145872936	0.029977423	0.005151068	0.020201638	0.063525003	0.018975151	0.009278572	0.033121025	0.018345284	0.159337559	0.458616474	0.064630379	0.009173915	0.024247022	0.26632577	0	0	0	0	0	0.060793969	0	0.00E+00	0.081859856	0	0	0	0	0	0
Prkcg	0	0	0	0	0.022269379	0	0.03022198	0	0	0	0	0	0	0	0	0	0	0	0.006727927	0	0	0	0	0	0.883697786	0.641830785	0	0	0	0	0	0	0	0	0	0	0	0	0	0	0	0
Myadm	0.841750842	0	0	0.269427207	0.028140273	0.121106428	0.440431623	0.608642727	0	0	0	0	0.083577355	0.041791369	0.019188595	0.300361452	0	0.026886253	0.070445945	0.423549772	0.054962952	0.132062575	0.027091864	0.27106571	0.084435044	2.124778955	0	1.033506429	0	0.424520292	0	0	0.153868856	0	6.47E-01	0.061225739	0.315820155	0	0.278169224	0	0	0
Mzf1	0	0.039962945	0	0.027177606	0.206927531	0	0.06219921	0.044641661	0.265732989	0.276614959	0.292141396	0.038611529	0.171845966	0.202454828	0.035133881	0.040587714	0.033184013	0.070813766	0	0.043540339	0.017361714	0	0	0	1.282800594	0.700028036	1.408130177	0.308119584	0	0.580113702	0	0	0.130177365	0	0	0.06645843	0	0	0	0	0	0
Ube2m	2.767025574	5.116480001	6.084121958	6.3834525	4.455399351	5.439221534	8.685272666	8.286898986	1.783355688	2.670385605	2.030041317	2.150277884	3.479399986	2.167183983	4.180650714	2.717925971	5.090466736	4.460480637	3.12614651	5.425013762	4.28888907	3.665689594	4.248537364	4.336914099	3.533632665	5.378731629	1.664869011	6.888376649	12.2980517	3.991170595	31.33249103	0	5.750345057	5.844368742	6.250689318	7.115417002	2.769639393	9.652509653	2.231943975	15.13441197	0	3.233037477
Chmp2a	2.147867765	4.234751996	2.087945923	4.356221843	1.986149809	2.220691298	1.9087113	4.426794214	2.698399831	3.515015082	1.769993335	2.356310759	2.397688649	2.531402369	3.27773521	3.022031398	3.138470391	3.145030658	2.799031209	3.683061214	2.118280615	2.233995625	1.082124826	2.422442917	1.374111623	5.139053532	1.066734281	3.271395499	1.809672427	3.394818172	0	0	2.65076182	1.828538894	9.73E-01	2.131737759	2.867080918	0	2.733544024	0	0	0
Trim28	0.051203277	0.276431251	0.057670127	0.207416039	0.790872658	0.623840281	1.275115354	0.406078914	0.143647202	0.645042402	0	0.041053328	0.534630843	0.538682342	0.403413855	0.319307085	1.047818211	0.624374319	0.300487967	0.731190081	1.793875229	1.082139292	0.070587091	0.915246086	1.044509127	2.17465483	0.453348514	0.868936925	0	1.00648261	0	0	0.937537003	0.255046291	1.250751195	0.370466843	0.086654362	0	0.264361019	0	0	0
Zbtb45	0.149342891	0.089338951	0	0.002408156	0.188560507	0.021111477	0.175233437	0.609251178	0.371250371	0	0	0	0.225254427	0.071863365	0.015223446	0.058479948	0.217418862	0.104532624	0.053759606	0.101875904	0.178411315	0.102178009	1.29883014	0.089403562	0.073961147	0.117383344	0	0.217777545	0	0	0	0	0.07505817	0.502181184	0	0.06645843	0.272103603	0	0.069791442	6.313131313	0	0
Rps5	26.15721148	14.18913585	8.88552015	14.83637516	20.32057118	10.14942555	8.636851271	6.88568341	15.08954472	12.70012898	8.248078867	11.06729417	9.260882277	7.453320177	6.883464488	9.133271087	14.95760867	7.670768654	11.65333276	10.83554759	20.1870703	14.5887026	20.94157406	14.04666328	4.521779929	3.608883856	1.687342128	3.927527108	32.85961768	40.03424148	36.69088284	28.18069007	18.44470475	10.79078045	2.39E+01	14.67592215	15.44122354	9.652509653	15.17406467	31.55441281	29.79030847	29.29651239
Zfp110	0	0.111272887	0	0.004476406	0.188347718	0	0.130692839	0	0	0	0	0	0.261274285	0.213329674	0.043809221	0.198536687	0.313648394	0.384058997	0.103099214	0.192936107	0.430507014	0.688074513	0.484304895	0.190372112	0.601349452	0.027772163	0	0.080085072	0	0	0	0	0.219714311	0.185030175	0	0.12768417	0.166322835	0	0.123336079	0	0	0
Zfp329	0	0.16246332	0	0.084763721	0.397268738	0.073988576	0.202407148	0	0.31322222	0.501247826	0	0.325287617	0.447028536	0.64408005	0.4273515	0.116775945	0.42243727	0.396698531	0.838007952	0.475224286	0.683806798	0.312331174	0.067153458	0.407063466	2.035199335	0.084137658	1.168734695	0.673985877	1.307531381	0.540949908	0	0	0.307628131	0.490257997	0	0.160922817	0.090465808	0	0.075380084	0	0	0
Sbk1	0.32564804	0	0	0.261974425	0.744244035	0.312174747	0.361695112	0	0	0	0	0	0.180803909	0.023418439	0.014095767	0.006102892	0.020775983	0.01595367	0.007492264	0.020488529	0.495935046	0.231163457	0.208144013	0.24291674	0.295230468	0.343289826	1.097114658	0.216448062	0.431331953	0.47659899	0	0	0.055119195	0	0	0.188928774	0	0	0	0	0	0
Zfp418	0	0	0	0	0.001335368	0	0.001668354	0	0	0	0	0	0.045592799	0.065817746	0.002818212	0.033880532	0.073733257	0.126560894	0.022476793	0.075847518	0.08556069	0.026364633	0	0.10021245	0.010710297	0.007651334	0.07728692	0.311782988	0	0	0	0	0	0.084132593	0.00E+00	0	0	0	0	0	0	0
Hiat1	0	0.040075663	0	0.170138735	0.044580461	0	0.492595355	0.571951499	0	0.48060464	0	0	0.221929971	0.287155429	0.094257673	0.252035801	0.502253508	0.411059071	0.398717956	0.487910704	0.146715081	0.124313868	0.254754802	0.307249299	0.795841507	1.709394827	0.195663737	0.72737207	0	0	0	0	0.564865247	0.441185114	0.00E+00	0.143085595	0.26056794	0	0.451454629	0	0	0
Zfp772	0	0	0	0	0.02999585	0	0.521715915	0	0.112477083	0.105833545	0	0.037087745	0.060121976	0.036759075	0.005891647	0.024182584	0.057722479	0.072621722	0.274774211	0.056989222	0.027891988	0.089390006	4.28E-01	0.244229463	0.089497509	0.430483335	0.07728692	0.103359173	0	0	0	0	0	0.256019867	0.00E+00	0.132916861	0	0	0	0	0	0
Aurkc	0	0	0	0.002183373	0.025294173	0	0.232883093	0	0	0	0	0	0.048056737	0.048671734	0.009291931	0.015239412	0	0.085861795	0.016449912	0.081686516	0.055071767	0.146085308	6.69E-03	0	0.191365157	0.015330997	0	0.136072969	0	0	0	0	0	0.048590865	0.00E+00	0	0	0	0	0	0	0
Usp29	0.669344043	0	0	0	0.656711942	1.053702387	1.021872829	0	0.052378508	0	0	0	0.045464023	0	0.324601552	0	0	0.007091941	0	0	0.396073383	0.347042586	0.52061641	0.109420426	1.707781542	0.070702242	1.37584754	0.232155534	0	0	0	0	0.07505817	0.054704595	0	0.061225739	0	0	0	0	0	0
Peg3	3.049174641	0.65959949	1.103971624	0.132005717	0.989680667	2.341380056	2.089801009	1.048790569	0.4359443	0.928755628	1.4243132	0.508653877	2.147113931	1.113214619	0.552591836	0.298604764	4.648620767	2.363310641	3.196754891	0.619690442	7.336695742	10.89131497	7.119640093	5.737881816	4.008690764	2.026590333	3.72736849	2.995050674	2.577642522	3.239741252	7.163323782	0	4.702909991	6.370178284	7.40E+00	1.222694459	0.080951995	0	0.035720154	0	0	0
Zfp583	0	0.046702347	0	0	0.215300813	0.19170309	0.118095679	0	0	0	0	0.017761548	0.044090306	0.160305343	0.0037612	0.056531418	0.193159291	0.176949802	0.075583591	0.157455947	0.148311721	0.110719366	0.729029948	0.172842529	0.708448752	0.034828296	1.581838527	0.091423827	0	0	0	0	0.160024119	0	0.809847749	0.617154444	0	0	0.037746675	0	0	0
Zfp667	0	0.074306316	0	0.002183373	0.143529303	0	0.131350319	0	0.204162616	0	0	0	0.076021234	0.082197488	0.003611361	0.01819721	0.013265678	0.090980693	0.047112158	0.068018503	0.08558963	0.072827897	0.86101761	0.099002142	0.087416259	0.736056871	0	0.139765165	0	0	0	0	0	0.353891357	0	0	0	0	0.083620441	0	0	0
Zfp444	0	0.021476879	0	0.053728777	0.155685362	0	0.073373503	0	0	0.024057488	0	0.054543471	0.021295604	0.055645269	0.016490591	0.046319886	0.033747834	0.094715556	0.038270283	0.058214033	0.137700877	0.331509768	0.837670401	0.243470042	0.397304932	0.141351661	0.026179655	0.082372323	0	0	0	0	0.26111551	0.1999467	3.82E-01	0.369963004	0	0	0.125842494	0	0	0
Zfp787	0	0	0	0.126342586	0.024857085	0.071328711	0.001668354	0.223703637	0	0.20293855	0	0	0.153320833	0.093465285	0.697281389	0.14858684	0.110021473	0.136600213	0.039672473	0.219345802	0.236507049	0.196102134	0.006608861	0	0.315829367	0.022240831	0.169422608	0.039515691	0	0	0	0	0.459971441	0.146221256	0.00E+00	0	0.241751298	0	0.146348039	0	0	0
Epn1	0.371360665	0.29343801	0.858375536	0.642930747	0.415695456	2.450698345	0.350759545	0.176924195	0.091299182	0.281429541	0.768100649	0.095482689	0.242316496	0.447986342	0.624976761	0.159836968	0.165487526	0.460992874	1.228642312	0.576324751	0.32784045	0.352184156	0.067791304	0.130937615	0.187081702	1.096935508	0.052359311	0.282510002	0.515676568	0.244200244	0	0	0.244777747	0.352248207	0.420662965	0	0.260091882	0	0.33679993	0	0	0
Zfp865	0	0	0	0	0.066148593	0.021641087	0.037287693	0	0	0	0.184141715	0.004019157	0.018243365	0.020493483	0.007116189	0.028539085	0	0.044873245	0.03269013	0.042823655	0.056865789	0.065336061	1.14E-02	0	0.011178255	0.007651334	0	0.002021059	0	0	0	0	0.09310987	0.054406964	0.00E+00	0	0.080951995	0	0.073931545	0	0	0
Zfp524	0	0.217364959	0	0.206683801	0.081457912	0.399488655	0.193498452	0	0	0	0	0.003574459	0.046834804	0.087830813	0.01698586	0.094690026	0.242174228	0.108925137	0.483598959	0.115074727	0.025745256	0.025157992	0.006608861	0.189263334	0.017282848	0.005832944	0	0.147687483	0	0.434593655	0	0	0.265605302	0	0.00E+00	0	0.108886203	0	0.107062522	0	0	0
Fiz1	0	0.086740842	0	0.004476406	0.197084014	0.184726351	0.039316122	0	0	0	0	0	0.038133839	0.106726113	0.007914916	0.058782643	0.289854938	0.10326003	0.053209137	0.091194001	0.150621917	0.09709409	0.008135373	0.161803521	0.058212379	0.026013272	0	0.222381356	0	0	0	0	0.258338745	0.10032908	0	0.061225739	0.176322651	9.652509653	0.175807052	0	0	0
Zfp579	0	0.074763001	0	0.065118015	0.157830664	0	0.03022198	0	0	0.367562904	0	0.020157795	0.589088883	0.088922067	0.122739021	0.135819701	1.051253294	0.9070194	0.702716363	0.937367185	0.324680988	0.092008927	1.184719592	0.324528257	0.353725658	0.057910601	0.169422608	0.196855723	0	0	0	0	0.396927801	0.327780106	0	0.464427391	0	0	0	0	0	0
Ssc5d	0	0.120261938	0	0.08582991	0	0	0	0	0	0.690706635	0	0	0.209208407	0.650296318	0.054540784	0.34791176	0	0.210227686	0.027058539	0.575554064	0.00602279	0.065582395	0	0.186615512	0.005245953	0.10352705	0	0.266221852	0	0	0	0	0	0	0.00E+00	0.423011844	0	0	0	0	0	0
Nat14	0	0.159613452	0.878450278	0.179591732	0.140489335	0	1.220261926	1.718052582	0.101009756	0.484596856	0.993937723	0.368368332	0.088084447	0.374946282	0.197247632	0.520862772	0.22590867	0.12632958	0.090975178	0.233145136	0.270430183	0.184338778	0.662927098	0.534456573	1.617757023	1.696078299	1.313341352	0.647109574	0	0	0	0	0	0.054704595	0.00E+00	0.061225739	0	0	0	0	0	0
Isoc2b	0	0.104027925	0	0.131587204	0.204619812	0.032813566	0	0	0.162059126	0.304715331	0	0.116629208	0.091567801	0.338917071	0.464543534	0.332044721	0.139595702	0.117190694	0.028433655	0.152632424	0.080925687	0.121151502	0	0.106841006	0.011394497	0.472289503	0	0.170343831	0	0.3262217	0	0	0	0.143225437	0	0.188928774	0.244169395	0	0.07083199	0	2.029220779	0.827335153
Shisa7	0	0	0	0	0.022647757	0	0.103762522	0.206253609	0	0.084304237	0	0	0.004423301	0	0	0	0.174071071	0.044124103	0.008811147	0.015744516	0.223448439	0.398657935	0.031014979	0.310637071	0.726102144	0.091636879	0.26632577	0.489227763	0	0.471342383	0	0	0.490839867	0.882470515	8.04E-01	0.081859856	0	0	0	0	0	0
Ube2s	3.697503874	2.5191368	2.893424221	2.039680326	3.603548026	3.68793487	4.573151843	3.2179975	0.990414857	0.57954331	0.073599764	0.707072163	0.704817489	0.817631416	0.877171992	0.758068619	3.512838497	2.227854564	4.505014035	2.42850585	4.702106219	5.180275994	5.902697107	6.910387245	1.315873673	2.688841148	2.243295957	1.876863677	5.033637535	8.631730783	0	3.683241252	4.734430718	3.173993119	6.884616221	7.721295231	0.812568628	0	1.070745733	0	0	0.834469782
Rpl28	28.75657693	16.20622226	14.01184777	18.31639387	21.92259349	21.54784642	12.33884332	15.07453767	13.16201296	13.92541242	14.60935436	16.19445526	9.528738721	11.48835513	7.819712556	11.39930499	14.4985857	9.872343231	13.17115401	10.72927311	15.26382303	13.99771437	7.457531643	11.94720773	4.601308111	8.143811989	4.940176215	7.199530608	25.62863798	20.51329208	6.024096386	20.34612924	15.61365416	15.03811441	12.03931526	13.39895136	23.75847819	19.30501931	15.0362265	64.52776908	22.65234763	18.30357732
Cox6b2	0.149342891	0.06811045	0.217221305	0.184047158	1.342943818	3.305488391	0.182027917	0.230744381	0.248747652	0	0	0.059244918	0.079310129	0.037823297	0.017167224	0.08553233	0.154133327	0.080713097	0	0.029331504	0.447350232	0.491739541	0.038950012	0.673305205	0.226652673	0.099020985	2.701192272	0.063437737	0	0.347439372	0	0	0.429059626	0.269814426	0.700280112	0.06645843	0	0	0	0	0	0
Suv420h2	0	0.034152772	0	0.045574866	0.114425451	0	0.110630144	0	0	0.313820847	0	0	0.05829824	0.512086752	0.020968047	0.069054892	0.184015626	0.048353208	0.042653846	0.405845498	0.090148651	0.097106544	0.516896411	0.041661112	0.504272028	0.034300945	0.026179655	0.298247445	0	0	0	0	0.151587977	0.182481752	5.01E-01	0	0.081139853	0	0.035720154	0	0	0
Brsk1	0	0.122677673	0.433801839	0.351374226	0.598379811	0.79467262	0.463160777	0.294473745	0.099446869	0	0.392249157	0	0.044357491	0.022082201	0.231511688	0.021460518	0.140060936	0.109456408	0.06436022	0.117024177	0.17401113	0.163952811	0.011443219	0.193246512	0.128369405	0.069548162	1.482222935	0.727353821	0	0	0	0	0.047459719	0.310824617	0	0	0	0	0	0	0	0
Hspbp1	1.537118715	0.295234031	0.057670127	0.561839419	1.841163495	1.539433522	2.687664547	1.82721015	0.177824674	0.79631982	0.059613229	0.271818022	0.879505528	0.777186142	0.217871433	0.739786264	0.389197328	0.617036575	0.843068496	0.904954366	0.779428349	0.697484165	6.65E-01	0.942932096	2.44421704	2.252295652	0.683142883	2.763830793	1.098418278	0.584771258	0	0	0.680028103	0.609330124	2.16E+00	0.122451479	0.265302745	0	0.336337561	0	0	0
Ppp6r1	0.051203277	1.099512004	0.115340254	0.268539203	0.495221465	0.926557968	0.710982531	0.44042531	0.595509381	0.475420448	0.257619564	0.448128893	0.583342973	0.591458749	0.319237081	0.375976931	0.597081022	0.658250249	1.208783294	0.416696599	0.566968047	0.81774594	1.062710291	0.37029854	0.722832658	0.471905051	1.605557798	0.835598261	1.675603217	0	0	3.683241252	0.917835105	0.905089312	0.00E+00	1.083573671	2.059997414	0	1.615550129	0	2.76854928	0.459558824
Syt5	0	0	0	0.002183373	1.285432141	2.260780809	2.536852569	2.375048357	0.071678044	0.017623133	0	0.004381856	0.156562614	0.295758413	0.074515551	0.111186656	0	0.00448585	0	0.017743896	0.107699293	0.104254524	0.011443219	0.122003773	4.126581071	4.542642104	5.507686873	5.563116671	0	0	0	0	0.047459719	0	0.00E+00	0.061225739	0	0	0	0	0	0
Tnnt1	0	0	0	0	0.070913535	0	0.016683545	0	0	0	0	0.012776842	0.01505693	0.033241144	0.003504828	0.019737508	0.033486815	0.011688611	0	0.007926306	0	0	0.00E+00	0	0.02108682	0.0342261	0	0.002021059	0	0	0	0	0.055119195	0	0.00E+00	0	1.22659197	0	0.871728193	0	0	0
Ppp1r12c	0	0.551380802	1.416321477	0.385115415	0.35450495	0.575484624	0.927013163	0.650417275	0.2788891	0.841317276	0	0.177666393	0.677702076	0.468897228	1.385621796	0.326754076	0.512638112	0.360593849	0.537286978	0.489633171	0.772713089	1.048097163	0.261432244	0.574847931	1.589954894	1.952816355	4.851746573	1.794812319	0.515676568	0.701629997	0	0	0.711349469	0.290156586	0.00E+00	1.37945498	0.648969644	0	0.220445487	0	0	0.43157395
Cdc42ep5	0	0	0	0	0.216876456	0	0.005005063	0	0.325890572	0.212811236	0	0.025841663	0.042001077	0.126618246	0.005227061	0.250199276	0	0.008331388	0.006727927	0.02078271	0.032425143	0	0.00E+00	0	0.016249077	0.02878592	0.026179655	0	0	0.3262217	0	0	0	0	0.00E+00	0	0	0	0	0	0	0
Leng8	0.527092557	0.287868835	0	0.051464879	0.028136457	0.021641087	0.141350771	0	0	0.219331915	0	0	0.9421208	1.187382723	0.124026021	0.365716082	0.444369533	0.838755272	0.286579609	0.482288006	0.7816171	0.941879644	9.15E-02	0.75979898	4.894256079	0.085943901	2.435270385	0.870498438	0	0.580113702	0	0	0.656969505	0.80159069	0.00E+00	0.283393161	0.448149562	0	0.362789044	0	0	0
Ttyh1	0.399680256	0.523956019	0	0.009999475	1.316044366	0.391390833	3.005201709	1.899792822	5.752795438	5.544010738	1.470550484	3.290940693	6.835346094	5.297169757	5.46473209	3.182776839	0.372683424	0.161811356	0	0.130374692	1.190916658	0.789350054	2.787194035	0.695556689	3.729162679	4.902957687	3.493785119	3.733705151	0	1.313713099	0	0	0.210131892	0.079706679	0.64699793	0.12768417	0	0	0	0	0	0
Lig1	0	0.20696994	0	0.299244985	0.103321089	0	0.104164127	0	0	0.163860135	0	0.066588401	0.261967746	0.154974089	0.510518311	0.135474622	0.163094161	0.269398517	0.063688118	0.200355897	1.708401541	1.017477258	2.397716302	0.319195261	0.04169875	0.016113634	0.973046005	0.002021059	0.515676568	3.754496462	0	0	0.311497246	0.094082631	0.00E+00	0	0.081139853	0	0.042919929	0	0	0
Sepw1	12.94389837	5.450563089	16.9648427	10.53390473	33.59199935	22.79132982	27.64383474	26.35847753	10.661616	5.237265545	3.74529289	4.044539127	4.961893727	3.102852163	3.57454787	3.668482563	4.833218873	3.033926566	5.816263137	4.926509924	8.037939364	4.860480676	8.727646399	6.447100803	9.307364692	9.201155109	6.882600811	7.832328681	8.814367811	5.870029777	36.21736002	25.88629544	6.734211408	5.160224068	2.53E+00	2.611300374	4.247914975	0	5.520249177	58.7107839	8.583472692	4.082854278
Rpl9	41.7043944	17.87814553	39.98431625	31.04323814	50.36420857	29.26536264	47.55623171	36.98045908	34.53681728	22.79243165	36.22408731	44.05946256	20.05994736	14.83763572	17.66116289	25.46357687	24.3767111	10.85822191	16.10073051	18.12055288	31.00153171	18.68894269	3.42E+01	23.49635091	11.5042312	11.41545818	7.9092196	11.03298757	44.25083949	24.5130909	64.87065515	37.09679826	32.04050836	19.15268845	3.44E+01	23.92119245	24.26589809	9.652509653	26.42565468	60.36346641	46.69425735	29.14230298
Gltscr2	1.02124183	0.700753568	0	0.56706175	0.976242036	0.08942204	0.539307939	1.403997337	0.11227656	0.454707542	0.073192511	0.430962332	0.580881477	0.501875182	0.082732316	0.357021048	0.649147245	0.470288135	0.734707272	0.499770139	0.866949428	0.472287404	7.40E-01	0.616726037	0.093245977	0.11543279	0.052359311	0.778711003	3.676266163	0.727852242	0	0	0.416393558	1.074536492	5.60E-01	0.094464387	1.140587384	0	1.009427188	0	0	0.827335153
Ehd2	0	0	0	0	0	0	0	0	0.026320984	0	0	0	0.081524975	0.154911357	0.025530413	0.155261925	0	0	0	0.006953136	0.053504574	0.083562224	0.00E+00	0.04147691	0	0.004066694	0.15178192	0	0	0	0	0	0	0	0.00E+00	0	0	0	0	0	0	0
Gltscr1	0	0.02737476	0	0.00469778	0.038368726	0	0.038828166	0	0.391068007	0.073756995	0.89509488	0	0.087876694	0.107879878	0.292980427	0.087905273	0.149949685	0.235868519	0.466179439	0.087075833	0.215689925	0.126301062	0.00E+00	0	0.142254777	0.016909446	0	0.126600541	0	0	0	0	0.07505817	0.091413882	0.00E+00	0	0	0	0.067349617	0	0	0
Napa	0	0.874062104	0	0.442246211	0.194812348	0.832389489	0.824660731	0.916341557	0.045998372	0.14833113	0	0.362135911	0.529488753	0.431055649	0.719384268	0.275586788	0.618903261	1.070644665	0.60259772	1.114406829	0.733734065	0.733811726	0.091359236	0.689816435	0.505555288	1.831680918	0.872071468	1.895560956	0	1.819767707	0	0	0.507900531	0.792765055	1.772380655	0.755831272	0.445892262	0	0.42556633	0	1.506931887	0
Meis3	0	0.019500982	0	0.133023373	0.065456994	0.021641087	0.198859866	0.139524501	0	0.078115236	0	0.007762854	0.080181728	0.11769975	0.046830255	0.272985174	0.190970561	0.153087483	0.03022669	0.352789097	0.308111522	0.076809338	1.016223798	0.330601073	0.733027141	0.580333372	0.930027493	0.53686416	1.332622601	0	0	0	0.066914249	0.144957303	1.33E+00	0.517476231	0.080951995	0	0	0	0	0
Dhx34	0	0.081621992	0	0	0.017177799	0	0	0	0	0.090635133	0	0	0.10099142	0.083405491	0.020788568	0.045545007	0.048615229	0.03895732	0.031192546	0.058242054	0.017903035	0.158674899	0.087608973	0.088866681	0.034636585	0.014820615	0	0	0	0	0	0	0.180365419	0.632893119	0	0.222148556	0	0	0.055268188	0	0	0
Inafm1	0.70323488	0	0	0	0.317019511	0.021111477	0.001668354	0	0	0.247631246	0	0	0.081389228	0.17357748	0.034550657	0.043157647	0.071902894	0.036886798	0	0.137344603	0.013643235	0.049519961	0	0.17164266	0.365066286	0.077629045	0.421656266	0.084393382	0	0	0	0	0.047459719	0	0	0	0	0	0	0	0	0
Bbc3	0	0.370393957	0.477463713	0.129230295	0.481896229	0.043282174	0.107246654	0	0.295403521	0	0	0.149490693	0.879182247	0.1912585	0.260356382	0.203292007	0.67470527	0.58340602	0.989455488	0.497320652	0.173251056	0.374857784	0.00669233	0.466303182	0.103158208	0.110295683	0.180294788	0.268995698	0	0	0	0	0.115730755	0.160851257	0.00E+00	0	0.176322651	0	0.323142534	0	0	0.43157395
Sae1	0.653594771	0.432491325	0	0.075121081	1.030004902	0.853233343	0.402926231	1.448049402	0.332520996	0.358038978	0.664058727	0.333241924	0.643165699	0.862565682	0.365841581	0.751053601	0.45353833	0.342063579	0.832732389	0.66416861	1.447771135	1.183136102	2.421847908	1.395882088	0.731827381	0.629761612	0.195602263	1.234843833	0.431331953	1.55419849	0	0	0.709198056	0.419654629	7.38E-01	1.016119144	0.325058892	0	0.387501838	0	0	0.834469782
Tmem160	2.118708723	4.904821639	4.66404202	5.46162472	5.507839316	7.088889301	4.857919697	5.68961957	2.086220717	1.242162098	0.637928095	1.456645775	1.54616433	1.383140842	0.618407617	1.199540993	2.733440627	2.707223751	2.079974956	3.031906173	2.025228616	2.086057101	2.40E+00	2.609208861	2.171271576	7.343480119	3.101025707	3.450102466	6.237473946	1.387667957	0	9.223407457	3.09254669	3.663791397	5.32E+00	1.475661422	2.59728156	0	1.883229209	6.313131313	7.881028852	2.031700124
Npas1	0.251749445	0	0	0	0.125710758	0	0.211371803	0	0	0	0	0	0.015446883	0	0	0	0.967955672	0	0	0	0.441289663	0	0.515071706	0	0.10383103	0.040552445	0	0	0	0	0	0	1.161594319	0	0	0	0	0	0	0	0	0
Arhgap35	0.556668893	0.513683695	0.549752611	0.51544918	0.779916532	0.687853269	1.976187591	0.233754091	0.336211022	0.717354937	0	0.268371244	1.341185647	0.95919373	2.547721347	0.836634103	7.040792931	2.703994593	2.480826902	1.090437927	3.363518954	3.761655538	3.22E+00	1.684458199	2.024901793	1.534970842	0.770260504	0.668562958	1.675603217	0.347439372	0	0	5.611198035	7.310431401	5.24E+00	2.185965028	0.086654362	0	0.13241066	0	0	0
Ap2s1	2.296220137	1.85645858	3.159007756	2.311625805	3.192365598	2.728078283	2.355458921	3.967391803	1.970147071	1.395117663	1.748105597	1.486372997	1.562373557	1.517108917	1.710176076	1.61541446	1.516914399	1.879009948	2.072387016	1.771085542	1.509093534	1.93060213	1.035230328	2.295599694	1.877272928	6.271966025	1.639523155	2.68885717	3.962609182	4.659907854	6.024096386	0	1.648066383	1.557558409	4.55E+00	2.047104446	6.101548255	0	6.061157752	0	7.255330626	7.751075075
Fkrp	0	0.241435921	0	0.144462132	0.040130128	0.441419399	0.112636772	0.206253609	0.062049751	0.20293855	0	0	0.109698114	0.077813948	0.032442205	0.095302633	0.217539632	0.405860791	0.153146185	0.364365636	0.178348668	0.162587009	0.037630671	0.137095594	0.828891064	1.562601785	0.272950657	0.346291172	0	0.340066653	0	0	0.16816804	0.364578692	8.04E-01	0.489470275	0	0	0.052168632	0	0	1.643115347
Strn4	0	0.317999917	0.313202401	0.077130101	0.540754496	0	1.595024317	1.134888821	0.078366026	0	0	0.023015066	0.254020726	0.23093574	0.195367091	0.196578805	1.22755722	0.810750717	0.835916123	0.58047536	0.801456272	0.886128733	0.303255691	0.893173359	1.320276434	2.736358818	0.328243741	1.373916958	0.431331953	0.386160025	0	0	0.714974927	0.789542359	1.55E+00	4.633373254	0.108886203	0	0.152616267	5.330490405	0	0
Prkd2	0	0.034022169	0	0.00234889	0.181787782	0	0	0	0	0	0	0.09821639	0.099909504	0.074099158	0.016268389	0.051864367	0.096244112	0.141617988	0.016303411	0.076563643	0.048053807	0.167033189	0	0	0.025054388	0.548074567	0	0.242647273	0	0	0	0	0.170816094	0.048590865	0	0	0	0	0.024429689	0	0	0
Dact3	0.168350168	0.527835475	1.336960548	0.661878329	2.780733631	2.213216057	3.226953462	0.886717403	0.738274253	0.212237621	1.156722637	0.047985892	0.422087465	0.143327359	0.491959803	0.151650326	1.098398388	0.690987403	1.490386148	0.914563266	0.801729177	0.526408955	5.64E-01	0.657553335	0.850329462	0.508335926	0.088097626	0.725305501	0	0	0	0	0.808910195	0.723968579	0.00E+00	0.902348403	0	0	0	0	0	0
Gng8	0	0.301196929	0.165700083	0.357575297	0.002848045	0.500116611	0	0	0.391068007	0.019584668	0.142146411	0.019923204	0	0.030417895	0.016527028	0.069704463	0.128698585	0.124702215	0.261960815	0.273780407	0.014224387	0.028274851	0.00E+00	0.283605122	0.055930288	0	0	0.002021059	0	0	0	0	0.066914249	0.062088663	0.00E+00	0.308737265	0	0	0	0	0	0
Calm3	9.850537317	8.446055223	6.580836016	13.05948274	8.025423344	10.98644516	7.638123665	10.05976124	10.62204087	13.12896318	7.97007644	13.95032442	5.616418521	8.400214596	4.850404819	9.386301763	4.061898519	4.029634904	5.046168642	5.730363853	6.474325231	6.447375065	6.683982606	6.88294842	3.767181228	5.736758684	4.439375477	4.054787839	12.92757829	14.6262591	6.024096386	37.90300782	3.864832909	8.879836356	5.06E+00	7.330661441	2.298985398	0	2.027197847	0	5.226109847	3.092806172
Pnmal2	1.918997548	0.13087875	0	0.011307101	1.752054293	2.075539695	1.103541679	1.969757731	0.114782668	0.319400806	0	0.003067586	0.181041857	0.357810971	0.045361637	0.033216633	0.326560216	0.206608621	0.017622294	0.030333271	1.342116584	2.744477234	2.64998316	0.678928973	2.346723602	2.805288365	1.405155042	2.689631891	0	0.214031934	0	0	1.076279499	1.01703001	0	0.148318286	0	0	0	0	0	0
Pnmal1	0	0.056468095	0	0	0.201681742	0.055345244	0.270601754	0	0	0	0	0	0	0	0	0	0	0.005271683	0	0.005953976	0.020013689	0.03021075	8.14E-03	0	0.60929982	0.015784722	0.15178192	0.72803782	0	0	0	0	0	0	0.00E+00	0	0	0	0	6.313131313	0	0
Ccdc8	0	0	0	0	0.007632051	0	0	0	0	0.166469678	0	0.073055625	0.107421428	0.241274626	0.29763524	0.072211486	0	0	0	0	0	0.010080483	0.00E+00	0	0.002973205	0.005832944	0	0	0	0	0	0	0	0	0.00E+00	0	0	0	0	0	0	0
Ppp5c	1.433976835	0.431112773	0	0.066970672	0.289062832	0.891085341	0.345977431	0.305884395	0.395079742	0.143424695	0.142146411	0.09022719	0.485597139	0.354429588	0.173615758	0.334243338	0.297715696	0.419013623	0.154749618	0.452069989	0.57368001	0.77931263	0.667307274	1.008499443	1.458163916	0.473825357	0	0.465232794	2.133105802	1.015275999	0	0	0.265251087	0.815807715	0.64699793	0.636022781	0.417870835	0	0.234325869	0	0	0
Ccdc61	0	0	0	0	0.136729164	0.168861871	0.053705693	0	0	0.120582171	0	0	0.092276206	0.058664862	0.120840978	0.069891906	0.050010278	0.049461642	0.009278572	0.050596738	0.106117076	0.051047733	1.271526642	0.122726637	0.030124643	0.021458193	0	0	0	0	0	0	0	0	0	0.081859856	0	0	0.077462928	0	0	0
Mypop	0	0	0	0	0.183736193	0	0.531781995	0	0	0.020677562	0	0	0.26276821	0.078468381	0.02550542	0.079631011	0.056091885	0.023213138	0.022775833	0.077728666	0.114646682	0.093672665	3.38E-02	0.143820166	0.314941939	0.97360923	0.07728692	0.114836912	0	0	0	0	0.060793969	0.045922116	0.00E+00	0	0	0	0	0	0	0
Irf2bp1	0	0	0.326072779	0.002408156	0.132412298	0.222935616	0.130008332	0	0.026320984	0	0	0	0.105629171	0.132257227	0.101347626	0.069351227	0.193431192	0.135874665	0.077268264	0.232408455	0.29106113	0.311787479	4.67E-02	0.648449343	0.078643884	0.171488486	0.026179655	0.203194391	0	0.500801282	0	0	0.260998241	0.10032908	1.15E+00	0	0.090393846	0	0.103968491	0	0	0
Sympk	0.274213009	0.748578701	0	0.198131918	0.214147846	0.166035731	0.378061286	0	0	0.120582171	0.721500722	0.040338173	0.563383627	0.258914583	0.139335708	0.165095792	0.406967607	0.326681393	0.063385706	0.175918196	0.358310913	0.265136337	0.032257682	0.263722795	0.177377772	0.367830458	0.262933289	0.468493863	2.5	0	0	0	0.068271036	0.460277705	0	0.061225739	0.081139853	0	0.030838499	0	0	0
Rsph6a	0	0	0	0	0.005853789	0	0.491754854	0	0	0	0	0	0.018522519	0	0.014720408	0	0	0	0.006727927	0	0	0	0.00E+00	0	0.266444823	0.088658077	0	0	0	0	0	0	0	0	0.00E+00	0	0	0	0	0	0	0
Fbxo46	0	0.059114931	0	0.031095978	0.135017679	0.204543864	0	0	0	0	0	0	0.065338773	0.218453226	0.021533506	0.031819173	0.104090251	0.06310188	0.061405625	0.091585554	0.254770216	0.071789532	5.46E-01	0.103332208	0.031239142	0.021083474	0	0.18735363	0	0	0	0	0.055830053	0.094512981	6.83E-01	0	0.069279905	0	0.090311703	0	0	0
Qpctl	0	0.119453911	0	0.002183373	0.010154545	0.49193231	0.6495317	0.134073419	0	0	0	0	0.174679259	0.147595469	0.025271533	0.140190689	0.093599222	0.162837546	0.069912937	0.209667728	0.351558967	0.140829521	0.00669233	0.541135451	0.218870855	0.335329423	0.180753495	0.564413921	0	0	0	0	0.181076277	0.795994701	1.08E+00	1.300392019	0.084245289	0	0.027738943	0	0	0
Snrpd2	8.912774546	6.597568029	8.224426339	6.576109658	6.07724045	8.762666184	6.700739102	3.902013397	5.827874601	3.340539757	4.85869374	5.285713765	3.249574571	3.016707264	2.838496326	3.416184923	4.117670655	3.36144195	3.330684129	3.84876787	6.007183289	5.99909035	2.720541799	5.016744932	1.735994774	3.410681121	1.065182016	3.846607023	4.32505792	8.708846069	0	14.73296501	5.078458541	6.483468597	6.66E+00	3.413300904	6.207131083	0	2.900484882	12.25569816	11.64382473	5.897176928
Eml2	0	0.053852513	0.491471966	0	0.655405465	0.693428803	0.589694394	1.040998018	0	0.082278116	0	0	0.042287675	0.102279578	0.082792784	0.099464936	0.159265801	0.135806825	0.062882512	0.068440692	0.00602279	0.040731792	0.23890485	0.153461154	1.060327859	0.634491107	0	0.72796484	2.133105802	0	0	0	0.066914249	0.297000079	0	0	0	0	0	0	0	0
Opa3	0	0	0.690417012	0.062096374	0.279072382	0.156641604	0.069756897	0	0	0.29601563	0	0.071749394	0.054980802	0.052277855	0.015820742	0.011253851	0.093327536	0.086711293	0.045356082	0.039430374	0.105001536	0.080358522	0	0	0.376508029	0.010862717	0.545978334	0.002021059	0	0.457875458	0	0	0.295473287	0	0	0	0.069279905	0	0	0	0	0
Vasp	0.221513379	0.049221561	0	0.107769312	0.095426336	0	0.210466122	0	0	0.042516284	0.292141396	0.136605625	0.060942815	0.159235579	0.424389756	0.31680869	0.128004656	0.09489342	0.288897556	0.129734343	0.182723848	0.132257338	1.23E-02	0.131631865	0.169354018	0.016586866	0	0.002021059	0	0.550236602	0	0	0.126348112	0.41206281	6.47E-01	0.081859856	0.89343836	0	3.217376779	0	0	1.969373744
Rtn2	0.564833778	0.01798241	0	0.116103564	2.361422664	0.668888071	1.439512756	1.342586028	0.709810897	0.042516284	0	0.063336838	0.086513232	0.074812626	0.098623952	0.076763128	0.032895726	0.034600667	0.568790215	0.137287822	0.775416838	0.415321009	1.224480862	0.606308671	1.030717012	0.634573389	2.212179088	0.693026448	4.325259516	0	0	0	0.202039432	0.084132593	0.500901623	0	0	0	0	0	0	0
Ercc1	0.32564804	0.172728688	0.057670127	0.135482288	0.460522283	0.440159824	0.520860626	0.528213774	0.108802872	0.284779282	0	0.055514038	0.261221851	0.233636541	0.053273464	0.22268213	0.659419034	0.290437478	0.388494394	0.412611002	0.55099783	0.534812654	2.14E-02	0.685343859	0.240336533	0.547154454	0.252397779	0.454409247	0	1.578517838	0	0	0.530070162	0.828622691	0.00E+00	0.3446189	0.357471616	9.652509653	0.121777769	0	0	0
Cd3eap	0	0.119434566	0	0.20617664	0.260949934	0.468291674	0.059568881	0	0	0.239795526	0	0.006785817	0.080926712	0.191598197	0.181011628	0.1819928	0.239564828	0.317836541	0.053857128	0.25090718	0.508855412	0.487439355	1.90E+00	0.373882821	0.080634889	0.160280474	0	0.418920427	0	1.088647679	0	0	0.378747536	0.281374107	5.84E-01	0	0.5021071	0	0.112546308	0	0	0
Ercc2	0	0	0	0.004366745	0.145568387	0	0	0	0.145742851	0	0	0.004969023	0.051040875	0.081182993	0.876329511	0.052011506	0.048905324	0.025964492	0.039124303	0.034622608	0.053756803	0.137031861	8.14E-03	0	0.201459047	1.0892393	0	0.212010807	0	0	0	0	0.066914249	0	0.00E+00	0	0	0	0.098182592	0	0	0
Mark4	0.841750842	0.016906028	0	0.150227816	0.478588299	0.313482197	0.670618684	0.037737558	0.29253505	0.4165978	0	0.176470888	0.116047766	0.254721187	0.242562748	0.159340914	0.158367653	0.222193822	0.0281116	0.199767189	0.358816531	0.124211897	1.90E-02	0.2614883	0.428527042	0.216015761	0.676734419	0.803448999	0	0	0	0	0.488506408	0.296956498	0.00E+00	0.155690126	0.080951995	0	0.056889844	0	0	0
Trappc6a	0.139446676	1.121424672	0	0.467834604	0.007166111	0.074544533	0.069958961	0	0.896861532	0.541233179	0.388844384	0.570712748	0.396773047	0.708705387	0.532694195	0.778910556	0.364637922	0.652493018	2.291806962	0.578813615	0.119031476	0.176002096	0.032796314	0.264847337	0.041419463	0.354299562	0.026179655	0.439939028	2.133105802	1.024742845	0	0	0.309640128	0.513787	0.00E+00	0.081859856	1.023696667	0	1.06326588	0	2.029220779	0.958037938
Ppp1r37	1.593979516	0.237520908	1.019058855	0.170361992	0.565278897	0.824528659	0.086511723	0.840401612	0	0.124996397	0	0.01846197	0.325432328	0.31663294	0.2373477	0.199543343	0.311838895	0.383072911	0.171354146	0.278854868	0.490416236	0.505323247	0.019910052	0.580821842	1.362039732	0.178401913	0.844874306	1.750713134	0.431331953	0	0	0	0.135852139	0.408183819	0.00E+00	0.214776716	0.259125755	0	0.189018829	0	0	0
Gemin7	0.370856271	0.27921782	0	0.146219034	0.760407996	0.19170309	0.248275375	0.592979127	0.016316275	0.095041463	0	0.082554367	0.419748095	0.34411205	0.846608537	0.296560745	0.429698796	0.415142828	0.191098625	0.454134979	0.826006224	0.378611619	9.92E-01	0.545049252	0.208670007	0.103264908	0.061917971	0.436668176	0	0	0	0	0.318433086	0.46992833	0.00E+00	1.300392019	0.661580801	0	0.299186746	0	0	0
Clasrp	0.051203277	0.167737063	0.441413033	0.002408156	0.043942302	0	0.118424134	0	0	0	0	0.017042655	0.17026967	0.075418159	0.009361352	0.062659197	0.332414643	0.131157432	0.091837018	0.188732682	0.314423673	0.169431636	0.53974137	0.414476932	1.926457073	2.208752844	2.87177012	1.517032169	0	0.580113702	0	0	0.485831641	0.199066636	6.80E-01	0.081859856	0.167606357	0	0.024429689	0	0	0
Clptm1	0	0.885546961	0.214527824	0.768334468	0.288160553	0.407677482	1.273398501	2.170064133	1.065063013	0.135666499	0.587169662	0.408361225	2.033401196	1.306419194	1.200753385	1.010241495	0.720163635	2.12334674	1.749940623	1.591089436	0.865598471	1.210200506	0.312834106	0.790062626	1.384358954	2.465883577	3.825876055	2.048963369	0	1.886625159	0	0	1.340887797	0.619475291	0.809847749	0.82493269	0.395526847	0	0.375686187	0	0	0.511954129
Apoe	0.153609831	0.584836724	1.857303219	0.759896842	1.246301562	1.111610791	4.182029096	3.638444422	134.5361895	133.9899002	34.91886668	70.70047143	111.7255662	91.02756623	96.79861371	56.40100453	0.182727436	0.180682502	0.014534389	0.49996253	2.286648671	0.405973474	3.782047705	1.074704886	0.821529173	0.136540259	1.138962321	1.213643253	5.450427247	11.59893023	0	0	1.869857891	0.145115061	0.00E+00	0	203.4936604	289.5752896	527.7573664	0	115.5971421	304.9565525
Tomm40	0	0.054541155	0	0.177120312	0.004053832	0	0.04729782	0	0	0	0.259080781	0	0.026648226	0.04653078	0.037123562	0.081927024	0.128792162	0.152053199	0.116680365	0.171858539	0.090303316	0.079595362	0.021353095	0.136367309	0.11226263	0.119114079	0	0.257305719	0	0	0	0	0.370739093	0.285433212	0.00E+00	0.681195943	0	0	0.124703828	0	0	0
Pvrl2	0	0	0	0.044465195	0.001424023	0	0	0	0	0.047779222	0	0	0.063904294	0.143908486	0.439572051	0.140600404	0.012119743	0.034793372	0.006982343	0.058775063	0.055169754	0.116452525	0.00E+00	0.147342257	0.015848501	0.026649611	0	0.002021059	0	0	0	0	0	0	0.00E+00	0	0	0	0	0	0	0
Bcam	0	0.119308726	0	0.002183373	0.016218579	0	0	0	0	0.476739415	0	0.021769149	0.045417263	0.258059922	0.027029873	0.095335849	0.028266554	0.039359304	0.010511633	0.081585031	0.124839838	0.230876916	0.034406293	0.339874342	0.015599917	0	0.07728692	0	0	0	0	0	0.143329206	0.272957216	0.00E+00	0	0	0	0.042052498	0	0	0
PVR	0	0.118602365	0	0.00234889	0	0	0	0	0	0	0	0	0.048532612	0.048327838	0.011027228	0.033739609	0.337999605	0.2353032	0.091543125	0.31439915	0.087964484	0.138327732	0	0	0.079639429	0.012500666	0	0	0	0	0	0	0.148229065	0.071612718	7.00E-01	0.214776716	0	0	0.062065274	0	0	0
Zfp180	0.102406554	0.587209273	0.823858955	1.016543164	0.749269331	0.855990327	0.180982564	0.385399363	0.045998372	0	0.721500722	0.075348925	0.565832271	0.262967382	0.328974862	0.20757735	0.536643057	0.975504148	1.057270507	1.237943714	0.452849666	0.60408584	0.782343241	0.314029858	0.657845211	0.103256443	0.93210354	0.018189535	0	0	0	0	0.413417306	0.837930123	1.88E+00	0.357862312	0	9.652509653	0.071440308	0	0	0
Zfp112	0	0	0	0	0.001535575	0	0.1900057	0	0	0	0	0	0.060084963	0.03894081	0.011771988	0.018531616	0.089787453	0.036594445	0.023498763	0.031892174	0.009202917	0.06174669	0.00E+00	0	0.007740712	0.015603253	0.43500957	0	0	0	0	0	0.095757924	0	0.00E+00	0	0.084245289	0	0	0	0	0
Zfp111	0	0.255724213	1.26278449	0.30717262	0.029585116	0.34606866	0.044043162	0	0	0.2523723	0	0	0.122339773	0.094441723	0.271001809	0.081312326	0.850339042	0.847365513	0.379621179	0.897631487	0.506219583	0.271215189	0.482069031	0.310092237	0.042319721	0.017851557	0	0.199155961	0	0	0	0	0.300414161	0.842617729	5.60E-01	0.061225739	0	0	0.495587786	0	0	0
Zfp61	0	0.133055331	0	0.146781575	0.022648118	0.055345244	0.141306581	0	0	0.300765597	0	0	0.482385538	0.143616892	0.027613517	0.093058088	0.1611729	0.534192827	0.382715059	0.66700842	0.248743522	0.404142322	8.88E-01	0.160904187	0.610222416	0.169920485	0.151524335	1.760041831	0	0	0	0	0.135185285	0	5.01E-01	0	0.093769047	0	0.097705395	0	0	0.847601288
Zfp94	0	0	0	0	0.017838633	0	0.045989684	0	0	0	0	0	0.005081967	0.07363183	0.005284541	0.021903532	0.087098856	0.0678332	0.277336583	0.045708699	0.068938093	0.034515131	0	0.132651182	0.026095997	0.007651334	0.252397779	0.004042119	2.530364372	0	0	0	0	0.037959308	0.00E+00	0.143085595	0	0	0	0	0	0
Smg9	0	0.164990879	0	0	0.002959597	0	0.064106674	0.608642727	0	0.012480608	0	0.021508337	0.372879948	0.117552123	0.45645381	0.071787255	0.073339121	0.154896312	0.017360918	0.062066128	0.162154491	0.18780592	0.026270921	0.181328845	0.14552678	0.255069807	0.231566596	0.708626804	0	0	0	0	0.117769157	0	0.730353491	0	0.086654362	0	0.251347297	0	0	0
Cadm4	0	1.193772896	0	1.199102886	0.075984804	0.032813566	0.183362728	0	0.30990463	0.492392628	0.478102888	0.38264718	0.400025529	0.45129514	0.236981248	0.129848235	0.873515766	1.204681496	1.131026292	0.827298856	0.544697937	0.603299236	1.568511623	0.592295339	0.796511015	0.588081407	0.118376817	0.322821061	0	0	0	0	0.837839895	0.557228027	0.64699793	0.633698922	0	0	0.042919929	0	0	0.43157395
Zfp428	1.378346342	1.117817021	0	0.327469557	3.376923577	1.831108881	3.368952594	2.19539005	1.420926923	0.604367282	0.702345835	0.63150095	1.220231543	0.554083854	0.542386388	0.491547035	1.396284823	0.718948758	0.349057949	0.650090364	2.21414964	1.190051756	2.79E+00	1.516740952	2.04450877	1.842332108	1.241887353	1.469536648	0.431331953	2.684461894	0	14.29954959	1.856464478	1.834642526	3.51E+00	1.009398456	0.082077547	0	0.042919929	0	0	0.958037938
Irgq	0	0.087857172	0	0.002408156	0.625525276	0.128867435	1.106538726	0	0.111450416	0.305225525	0	0.039286556	0.171014138	0.258256404	0.056202811	0.38738172	0.10328624	0.107420754	0.065976004	0.125358299	0.316252377	0.45419781	1.016786718	0.152397608	0.544885794	0.152066417	0.088097626	0.349253256	0	0	0	0	0.141972419	0.125198445	3.98E-01	0.163719712	0	0	0.123336079	0	0	0
Pinlyp	0	0	0	0	0	0	0	0	0	0	0	0	0	0.022962643	0.088441049	0	0	0.00323401	0.015329212	0	0	0	0.00E+00	0	0	0	0	0	0	0	0	0	0	0	0.00E+00	0	0	0	0	0	0	0
Xrcc1	0	0.148193956	0	0.135321768	0.058407473	0	0.249010261	0.311371279	0.398008188	0.308121026	0.084550866	0.069991911	0.705977719	0.188352589	0.03752685	0.211652	0.340314446	0.410849103	0.734154007	0.259170269	0.348609342	0.387974491	0.552874092	0.44779036	0.807624038	0.15589342	0	0.381058989	0.515676568	0.953316549	0	0	0.194622468	0.196257728	0	0.373263737	0.49863738	0	0.401481284	0	0	0
Zfp575	0	0	0	0	0.133628807	0.708483757	0.125129328	0	0	0	0	0	0	0	0.0037612	0.009088809	0.019918335	0.039965458	0.006727927	0.009886364	0.06138292	0.154140508	3.97E-01	0.036154858	0.108922446	0.029550078	0	0	0	0	0	0	0.124657193	0.045922116	0.00E+00	0	0	0	0	0	0	0
Ethe1	0.051203277	0.329944484	0.685588921	0.192858362	1.013490842	0.765145133	0.991347752	0.76670962	0.522951336	0.321799647	0.292141396	0.189842668	0.219493876	0.3058829	0.13295953	0.377628774	0.099942097	0.187809556	0.073225551	0.284889239	0.457685884	0.241820286	0.53296404	0.446077669	0.318554456	0.259202664	0	0.052538724	0	1.568959468	0	3.25732899	0.237318693	0.171941799	6.46E-01	0.291403881	0.607796253	0	1.296886172	0	0	0.493900331
Ceacam10	0	11.04795673	21.44818383	29.6301568	0	1.372489155	0.224441701	1.258708852	0	0.185053249	0	0.191649973	0	0.144970532	0	0.404687279	0	10.63097081	22.21358595	11.98974773	0	0.201706744	0	0.208872751	0	0	0	0.144387606	0	0	0	0	0	1.682341884	0	0	0	0	0.043093047	0	0	0
Rps19	35.70704789	15.59672857	28.49691548	25.03529521	53.17275426	30.05521647	21.51144898	24.21470272	30.90428011	17.16437946	17.33574163	24.32447248	15.75964076	12.88563539	9.995949891	15.94033954	21.85464916	7.769067783	10.67145305	12.82508982	27.7234555	20.65665585	1.08E+01	21.35405168	7.317826641	6.625945406	6.993722431	5.177185285	44.77535116	24.20053036	65.93710084	18.53137035	30.72149681	18.36404894	1.95E+01	15.84445507	28.43752484	19.30501931	19.78183754	99.03010462	46.66748895	28.03748661
Arhgef1	0	0.055499048	0	0.097551108	0.007752915	0	0	0	0	0.161352782	0	0	0.194633328	0.203213179	0.114788645	0.104653778	0.256097004	0.257386538	0.683474281	0.216134909	0.28558015	0.144097156	1.302605612	0.261335573	1.673179128	0.035402529	1.541190268	0.775376305	0	0.404432581	0	0	0.204011612	0.470644828	0.00E+00	0.094464387	0.168731909	0	0.205720192	0	0	0
Rabac1	2.381855837	4.174471047	6.8153073	4.695528593	3.084942917	4.227764098	5.683280383	5.905999174	2.792261537	2.839718266	2.578407587	3.663514998	2.407929225	2.826775453	1.938281387	2.876651934	2.101026432	2.422874132	1.312784917	3.639983511	2.04614726	1.984132757	2.280460388	3.519870877	5.386378861	11.32309675	5.845554168	12.08874046	0.515676568	2.497915927	0	9.223407457	2.586420188	2.384468566	0.818815537	0.77566033	2.090830378	9.652509653	1.4522924	6.313131313	0	2.19607286
Atp1a3	1.11582386	0.014454585	0	0.022078711	0.266003288	0.912081564	3.37853796	5.71115675	0.32269955	0.047577134	0	0.057267865	0.047954869	0.014550957	0.208983711	0.179789457	0.067268974	0.0174263	0	0	0.093666075	0.179138741	1.90E-02	0.286182662	6.74720953	22.69402922	6.881991005	14.19029016	0	0.239635754	0	0	0.725519285	0.116793258	7.94E-01	0.081859856	0.080951995	0	0.158596914	0	0	0
Grik5	0	0.18563577	0	0.206915968	0.575634559	1.373318892	0.964439995	0.383515668	0.11234982	0.151712247	0	0.058344205	0.581106382	0.497693605	0.356096251	0.308768299	0.498085112	0.379748909	0.078310736	0.442387247	0.771235725	0.829225544	3.78E-01	0.869454751	4.913823719	3.384325994	1.590390382	4.088911794	0	0.580113702	0	0	1.51480546	0.472974282	1.31E+00	0.489470275	0	0	0	0	0	0
Zfp574	0	0	0	0	0.11423261	0	0.104574018	0	0.050339033	0	0	0.174471352	0.107584928	0.190413567	0.137907912	0.153138202	0.138071289	0.106711217	0.043186396	0.082594931	0.138506074	0.173539439	1.81E-02	0.025491476	0.159854226	0.713797995	0.392896433	0.335490225	0	0	0	0	0	0.238650396	0.00E+00	0.06645843	0	0	0.042919929	0	0	0
Pou2f2	0	0	0	0	0.353032397	0.513136289	0.044135496	0	0	0	0	0	0.084117731	0	0	0	0	0.022022992	0	0.005320139	0.11917111	0.157380622	8.14E-03	0.038972073	1.57794384	0.021163941	3.26709873	0.312162696	0	0	0	0	0.07505817	0	0.00E+00	0	0.880561133	0	1.016649533	0	0	0.982028872
Gsk3a	0.298685783	0.178409707	1.409745731	0.38010418	0.762163728	0.914287792	1.231671894	1.424245533	0.552807316	0.329143731	0.141554838	0.250341456	0.25285158	0.162780063	0.474052369	0.21257328	0.604621308	0.543058314	0.581062668	0.567013578	0.468879752	0.29458464	4.61E-02	0.536164867	0.463019029	0.84808659	0.169422608	1.118845168	0	0.416250416	0	0	0.714335981	0.18697221	0.00E+00	0.449214292	0	0	0.076229548	0	0	0
Erf	0	0.582613866	0.801410482	0.007105936	0	0	0.169235799	0	0	0	0	0.048430841	0.177984589	0.127544093	0.017578039	0.137127463	0.488998904	0.455858365	0.45534214	0.419432965	0.08159253	0.251479824	0.01805208	0.13285835	0.404731016	0.018756164	0.328243741	0.206437342	0	0	0	0	0.119560978	0.216311198	0.00E+00	0	0.081139853	0	0	0	0	0
Pafah1b3	1.316244525	0.006049157	0	0	1.086582727	0.318317865	0.395387704	0	0.197095699	0	0	0.066721823	0.070586955	0.06469842	0	0.030040941	0.110918461	0.036141866	0.005255816	0.055270996	0.86340388	0.261991023	1.78867916	0.083889415	0.71874432	1.220341021	0.061917971	0.137836577	0.515676568	0	0	0	0.443953244	0.045491766	0.836400134	0.06645843	0	0	0.034018465	0	0	0
Megf8	0	0.752665186	0	0.263026552	0.060359147	0	0.270606518	0	0.705370476	0.046245684	0	0.224984272	0.122191872	0.353139532	0.660615871	0.321274792	0.17637388	0.272697661	0.155958858	0.415340304	0.119265328	0.165476824	7.29E-01	0.149355396	0.771297191	0.926563985	3.181473007	1.05041647	0	0	0	0	0.126348112	0.412880159	0.00E+00	0	0	0	0.024429689	0	0	0
Lipe	0	0	0	0.04316671	0.001060471	0	0	0	0	0	0	0	0.049747785	0.047318272	0.012441399	0.011029374	0.178577847	0.051304986	0.030924519	0.032319136	0.057423181	0.013541328	0	0.042228303	0.449063077	0.005431358	0	0.002021059	0	0	0	0	0	0.053270829	0	0	0	0	0	0	0	0
Atp5sl	0	0.300858439	0	0.044465195	0.050898497	0	0.005005063	0	0	0	0	0.326593328	0.088523968	0.162860642	0.034617009	0.090871351	0.086299821	0.092755365	0.046166681	0.229138838	0.165907866	0.217487374	0.006608861	0.500295385	0.046902269	0.104358027	0	0.252730074	0	0	0	0	0	0.100196361	0	0	0.084245289	0	0.233087898	0	0	0
Bckdha	0	0.227378833	0.057670127	0.318602272	0.100055757	0.021641087	0.13230915	0	0.578199495	0.550448267	0.451047139	0.982903163	0.857587065	0.752519955	0.477365192	0.793184991	0.610754031	0.595236632	1.211359128	0.454683347	0.444636065	0.433555114	3.29E-02	0.742007248	0.062229061	0.308189548	0.061917971	0.739521191	2.577642522	0.476065444	0	5.076142132	0.810957823	0.794025938	2.06E+00	1.36595187	0.095182799	0	0.284994035	0	0	0
Exosc5	0.153609831	0.376442921	0.657981313	0.315798395	0.648488115	0.454654105	0.51285405	0.85256492	0.578849451	1.126375195	1.179280008	0.456741237	0.559032103	0.357194498	0.496353047	0.449346042	0.665531857	0.54518413	1.277937435	0.594633668	0.447678585	0.503571359	1.318088134	0.273559759	0.480042206	1.911655805	0.026179655	0.402463113	2.133105802	0.559847721	0	11.54863404	0.848719045	1.143857392	2.613405657	0.85370833	0.515244502	0	0.549427253	0	0	0
B9d2	0	0.022629391	0	0.132421734	0.437449904	0.155762832	0.474045511	0.254000508	0	0.033765076	0	0.015811533	0.062024342	0.252499839	0.025971698	0.101788243	0.012971851	0.130954995	0.007492264	0.14551247	0.166186798	0.085282934	0.712545476	0.067990413	0.552944405	0.079950821	0.169422608	0.07083908	0	0.327890353	7.163323782	3.25732899	0.122033445	0.157770295	0.00E+00	0	0.176322651	0	0.037746675	0	0	0
Ccdc97	0.76414049	0.141047338	0	0.03159764	0.553774348	0.200717383	0.378927376	0.594270522	0.361250474	0.103719785	2.137409477	0.143758846	0.588821481	0.389962407	0.324686567	0.241659855	0.538199896	0.523406294	0.437816748	0.50266024	0.512357048	0.519418841	6.96E-02	0.927039491	0.228062709	0.760498052	0.799707876	0.435706636	0	0.437560165	0	0	0.39863408	0.037959308	0.00E+00	0.33724706	0.344866703	0	0.646415823	0	0	0
Hnrnpul1	0.527092557	0.628580859	0.057670127	0.383506292	0.156310641	0.890213029	0.335205517	0.134073419	0.489899291	0.463724918	0.482533708	0.075259221	0.672987486	0.790561738	0.453459239	0.587849532	1.260285438	1.261760078	1.577289096	0.733054512	1.386045278	0.967361371	1.74E+00	0.724776971	0.497260463	0.456309014	0.48002566	0.56087203	2.983134598	1.177387158	0	0	1.073925408	1.651454367	1.88E+00	0.426459891	0.868256334	0	0.493739849	0	0	0.250632848
Egln2	0	0.316652273	0.690417012	0.209221325	1.757849483	0.705269038	0.789391684	2.684929054	0.380813329	0.331954975	0.90818193	0.416006854	0.802583877	0.812824122	0.516042327	0.72814824	0.718793866	0.659446911	0.744170555	0.715809049	0.652276941	0.8577466	0.960284185	0.696254592	0.956779499	0.827320563	0.154279676	1.33460447	0	0.417606281	0	0	1.025594085	0.490476032	5.29E-01	1.008913482	1.192239155	0	0.346773646	0	0	0.43157395
Rab4b	5.556075715	3.389472889	4.588957058	1.380988178	1.081664584	2.271638316	2.388572226	4.373818771	0.28517735	0.154882253	0.582725347	0.203212424	0.553338255	0.498819957	0.816100251	0.431126994	2.293413357	2.356959312	1.409047627	2.462139502	0.638286359	1.031363958	1.61E-01	1.602121356	1.256243755	1.690047104	1.48763389	2.975736375	0.515676568	1.505273597	0	8.797495195	1.345603925	2.111001587	2.87E+00	3.188658647	0.346056938	0	0.472799399	0	0	0.459558824
Snrpa	0.572737686	0.332240085	0	0.002183373	0.26450506	0.021111477	0.385317871	1.485388422	0.042428614	0.199768975	0.184141715	0.032324382	0.318341588	0.227181637	0.272406997	0.13570069	0.564287116	0.475713844	0.673449146	0.178634788	1.270884272	0.9248714	1.39E+00	0.440394257	1.174335849	0.147633055	1.158064751	0.328309053	0	2.368751461	0	0	0.213962115	1.236559885	7.30E-01	0.385868268	0.435321002	0	0.163990098	0	0	0.250632848
Itpkc	0	0	0	0.002408156	0.041526137	0	0	0	0	0	0	0	0.064433378	0.070244021	0.229671379	0.192238467	0.108644927	0.102024155	1.297957776	0.224437827	0.049461419	0.121518124	0	0.125421665	0.188810303	0.014447358	0	0.163277788	0	0	0	0	0.047459719	0.180724278	0	0	0.285020997	0	0.102991915	0	0	0
Adck4	0.338753388	0.101306058	0	0.218146348	0.094279453	0.118102797	0.314330452	0.448807854	0	0.265975075	0	0.269757482	0.227472152	0.55890162	0.147584355	0.257219961	0.283657456	0.306221735	0.122286399	0.422763658	0.140620783	0.346032387	0.014744234	0.509255047	0.927046964	0.926779605	0.650416667	1.124770038	0	0	0	0	0.122744303	0.201612903	1.47E-01	0	0.177260345	0	0.138774685	0	0	0
Numbl	0	0	0	0	0.180943193	0	0.113407473	0	0	0	0	0	0.022643059	0.033603568	0.002818212	0	0	0.016933044	0.006982343	0	0.047569953	0.070494004	0.00E+00	0	0.543570015	0.013484279	0	0	0	0	0	0	0	0.048590865	0.00E+00	0	0	0	0	0	0	0
Ltbp4	0.527092557	0.126348686	0	0.263833675	0.008759185	0	0.163198694	0	0.358823874	0.087683917	0	0.087540774	1.135416106	0.588293287	1.173549874	0.292846376	0.108018598	0.417988983	0.070489563	0.349447623	0.624471718	1.147424739	0.52546491	1.052404153	0.849387274	0.038426111	0.292505425	0.238963672	0	0	0	0	0.271457812	0.392399545	0	1.152073733	0	0	0	0	0	0
Shkbp1	0	0.236701362	0	0.235258103	0.027002714	0	0	0	0	0	0	0.039957166	0.196542142	0.220485255	0	0.102325213	0.258146804	0.450320204	0.492397453	0.406840945	0.186125082	0.290136411	0.00669233	0.115424528	0.858269084	0.037931911	1.105071216	0.327983394	0	0	0	0	0.408691857	0.054406964	0.253472574	0	0.348581906	0	0.253949138	0	0	0
Sptbn4	1.152604887	0.056903712	0	0.202287194	0.34936411	0.306797631	0.901598181	0.713163278	0	0	0	0.030269275	0.006600281	0.150812615	0.011525724	0.026569521	0.127193866	0.21191744	0.098245022	0.108914095	0.130230796	0.047771918	0.00E+00	0.082761066	1.601208945	0.856553328	4.839333087	1.410991586	0	0.580113702	0	0	0.175947135	0.223953594	0.00E+00	0.160922817	0	0	0	6.313131313	0	0
Blvrb	0.235404896	0.370949757	0.729820464	0.486143785	0.265448968	0.407302442	0.146503607	0.293746047	1.994719839	1.556047618	1.982550483	1.148417366	1.742355453	0.96545148	1.85636957	1.432479461	0.210071619	0.364455115	0.357106163	0.591313978	0.483672779	0.576668357	3.68E-01	0.848178262	0.061620366	2.580063011	0.15178192	0.559257836	0.431331953	0	0	0	0.148939923	0.450999898	1.77E+00	1.852400361	2.064732676	0	1.978787602	0	3.616636528	3.066253367
Sertad3	0	0.09267497	0.309271974	0.037117043	0.001335368	0	0	0	0	0	0	0.141868119	0.074817153	0.070159022	0.18829693	0.126831591	0.112841699	0.12971244	0.043534239	0.134644453	0.04853052	0.123416677	0.45423977	0.145458448	0.008112986	0.307876601	0	0.004042119	0	0.333000333	0	0	0.066914249	0.09989873	7.38E-01	0.572473183	0.334563241	0	0.163544446	0	0	2.648497055
Sertad1	0	0.098375133	0	0.018909652	0.008999569	0.021641087	0.039316122	0	0.286980406	0	0	0.006785817	0.214822489	0.370553632	0.035834504	0.285032575	0.097375304	0.296163625	0.110499562	0.307894814	0.193477307	0.205100023	6.69E-03	0.467706989	0.009657628	0.155618577	0	0.008084238	0	0.386160025	0	0	0.07505817	0.174610547	0.00E+00	0.06645843	0.611475205	0	0.697883511	0	0	0
Pld3	0.824266403	0.164609481	0.85999312	0.391006067	0.661168396	1.343519977	3.708626674	3.520270632	0.127112392	0.42680076	0.46142488	0.091792749	0.929429237	0.811574027	0.823971132	0.7548975	0.485644059	0.624685875	0.511985213	0.957115609	0.204985741	0.648765801	0.04943967	0.798399345	3.7644803	13.48022221	6.632829621	8.943905701	0	1.030574539	0	0	0.313549293	0.48545459	8.30E-01	0.864873161	10.95808725	0	8.652472423	0	0	2.352577717
RGD1307554	0	0.005046397	0	0.022159437	0.015404935	0.123878896	0.220741884	0	0	0	0	0	0.094693899	0.094436408	0.007436319	0.066805938	0.173427175	0.083712586	0.208035124	0.168828546	0.200397948	0.162109683	0.330327771	0.064463548	0.480986474	0.068937806	0.15178192	0.682687335	0	0.239635754	0	0	0.814123359	0.099192945	0	0	0.339352194	0	0.062176363	0	0	0
Akt2	0	0	0	0	0.002479567	0	0	0	0.022951151	0	0	0	0.007041217	0.049432776	0.013305437	0.023760811	0	0.033256139	0	0.02008278	0.081238417	0.034932365	0.00E+00	0.069615211	0.00815545	0.013324805	0.392896433	0.098561912	0	0.512820513	0	0	0	0	0.00E+00	0	0	0	0	0	0	0
Ttc9b	2.30569588	0.748482238	5.010517075	1.532494168	14.13471153	8.600168621	10.42867867	10.8574431	1.186348641	0.009792334	0.808523835	0	0.516982308	0.057111832	1.293657844	0.038439185	0.797435921	0.177224572	0.529479987	0.310866584	3.058350029	2.452329113	5.02E+00	3.027422562	4.315952472	7.683718109	3.311862275	3.543285357	4.507920642	1.747033164	0	0	2.444299102	0.996627959	1.90E+00	0.503383703	0	0	0	18.56882947	0	0
Map3k10	0.399680256	0.137603902	0	0.503200514	1.656872827	2.58631635	0.891412944	0.378096822	0.026320984	0.086432665	0	0	0.447975849	0.141778794	0.070047637	0.074620448	0.129844525	0.125113543	0.110541452	0.170715115	0.443510192	0.149616292	4.72E-01	0.063656852	0.604891376	2.783224198	0.103466575	1.159249899	2.143008426	0.471342383	0	0	0.161410093	0.071612718	0.00E+00	0.081859856	0	0	0.032460155	13.23833907	0	0
Marcksl1	15.70064326	21.21866886	18.92338198	19.84286158	5.482534565	7.161202576	4.662843117	1.50462279	2.479825459	1.823944718	1.927607296	0.878552391	2.800905437	1.952069784	2.347888356	1.573539132	16.14481864	21.55101437	24.75791331	21.94941422	7.38770765	6.996461402	8.61E+00	8.470311215	3.609234288	1.133704533	1.445684019	0.778904449	5.605008691	4.182336021	6.024096386	3.25732899	8.436460466	15.41517602	9.52E+00	17.24910215	0.167606357	9.652509653	0.236755523	0	0	0.827335153
Psmc4	1.502405185	1.272487597	2.592236271	1.232044215	0.979104124	1.747581809	0.891560488	1.883067766	0.727873051	0.10530705	0	0.51425678	1.049289695	0.956389269	1.260230679	0.747932127	1.807330483	1.222502705	2.314017121	1.287286332	2.200103471	1.814407483	1.60E+00	2.328434637	1.195491371	0.987208903	0.932377782	2.498518174	0	4.70140103	0	0	2.148135459	1.28709045	1.56E+00	1.265146758	0.431437724	0	0.946075222	0	0	0.250632848
Fbl	1.14076811	0.423477453	2.142595602	0.501646059	0.335956628	0.86244358	0.80056646	0.111542408	0.057264257	0.371117278	0.292141396	0.345863349	0.409174	0.308676525	0.616310262	0.280890159	1.04867717	0.434973707	1.045441687	0.541460035	1.532800996	0.880080372	0.349420918	0.782735895	0.166482198	0.105964756	0.31431575	0.240714926	0	1.236966518	0	3.683241252	2.135811214	1.205850609	2.08E+00	0.700157353	0.588727474	0	0.320259615	0	0	0.374910959
Dyrk1b	0	0.089590125	0	0.298595957	0.030429638	0	0.052526526	0.665114732	0	0	0	0.003574459	0.03749158	0.069946133	0.017988495	0.092466283	0.256852094	0.234739824	0.117322678	0.091401574	0.10108762	0.139770024	1.14E-02	0.171759695	0.076189124	0.030834276	0	0.132765505	0	0.407000407	0	0	0.055119195	0.180333391	0.00E+00	0	0.086654362	0	0	0	0	0
Pak4	0	0	0	0.004757046	0.001424023	0.282103363	0	0	0	0	0.758265089	0.174471352	0.041393124	0.201496102	0.022214772	0.101109502	0.077908466	0.149333423	0.374851476	0.077329641	0.156470147	0.060422944	0.006608861	0	0.108172231	0.004849331	0	0.299818544	0	0	0	0	0	0.14735346	0.00E+00	0	0.243231701	0	0.043093047	0	0	0
Gmfg	0.948703403	0.306757006	0	0.544642228	0.006734617	0.219240551	0.394288292	0	0	0	0.09714208	0.239210044	0.049717923	0.008368646	0.016372005	0.038032314	0.100491839	0.137457992	0.852599725	0.21565044	0.036308888	0	0.00E+00	0.055854688	0.153359742	0.021083474	0	0.002021059	0	0	0	0	0	0.164867839	0.00E+00	0	7.956379849	28.95752896	9.424162884	0	16.77848198	15.58798241
Samd4b	1.17982526	1.718343085	1.873343491	1.564486128	0.812569798	0.555012218	0.719806765	0.044641661	0.187846342	0.691288715	0.368283431	0.32300113	0.983216365	0.800403246	2.154084782	0.72539923	3.2271401	4.141515754	4.203912462	4.291654363	0.716543017	0.952330046	4.43E-01	0.867325335	0.856838081	2.034785343	0.139204891	0.365748573	0	0.728695173	0	0	1.487184994	2.20470435	3.30E+00	1.121384553	0.370261607	0	0.314567442	0	0	0
Paf1	1.616289164	0.963741443	0.607422738	0.464548928	0.184344183	0.120328638	0.367635263	0.777655091	0.23273391	0.281367698	0.096996686	0.203486794	0.493167145	0.637803424	0.59096306	0.669545345	1.53799366	1.280418021	1.481612354	0.853700063	0.641846329	0.539159068	0.559345558	0.308140579	0.759512889	0.646492315	2.548339487	0.276902893	0	2.228907085	0	0	1.505618756	1.449195792	2.98E+00	0.41107733	0.637934287	0	0.425404689	0	0	0
Med29	0.051203277	0.852969737	0.803536492	0.759561089	0.147805637	0.100265105	0.484986703	0.603773165	0.185710911	0.504421051	0.073192511	0.389181957	0.318915989	0.648104076	0.337697439	0.657969403	0.834720699	0.619538263	0.225087631	0.603607661	0.68094514	0.60238462	0.676101855	0.693830968	0.149951629	0.482420285	0.950748023	0.378825466	0	0.540949908	0	0	0.33214103	0.300481722	5.41E-01	1.641469352	0.770343726	0	0.373784495	0	0	0
Zfp36	0	0	0	0.00234889	0.0022776	0	0.08097166	0	0	0	0	0	0.108390168	0.215229036	0.564637502	0.550775371	0	0.014635266	0.006727927	0.0996101	0	0	0.006608861	0.236365369	0.086674478	0.5529654	0	0.002021059	0	0	0	0	0	0.054704595	0	0	0.172471393	0	0.535528246	0	0	0
Plekhg2	0	0	0	0.002183373	0.001419096	0	0.081599347	0	0	0.266014046	0	0	0.393587836	0.324111602	0.035121466	0.12261062	0.024357569	0.08354939	0.041986503	0.100601946	0.07106638	0.183612063	0.01805208	0.064630379	0.002759482	0	0	0.002021059	0	0	0	0	0.056975187	0	0.00E+00	0	0	0	0	0	0	0
Rps16	46.24112424	21.30061577	33.40978035	35.89903798	56.31021324	29.85473347	30.73987142	36.28698083	29.19679464	22.95215926	23.76368163	33.88055833	19.36742874	14.70621975	12.58550439	18.96174384	24.13190171	11.03631005	11.42510997	16.73686507	33.05562435	23.73939709	2.41E+01	29.31554965	7.811137392	7.563610564	5.814185906	11.22045647	60.65070898	35.69925279	62.59220036	41.12567389	32.57303283	23.37993266	1.86E+01	30.82741522	31.95986308	28.95752896	23.3519314	113.4268585	34.23249931	35.48071805
Supt5h	0.306055951	0.206224932	0.71565144	0.565105273	0.06853759	0.57102807	0.859729857	0.683493907	0.267475735	0.562930531	0.392249157	0.637516827	0.36884998	0.619946964	0.674388606	0.433952865	0.475598166	0.684902062	0.617431931	0.63550494	0.699748691	0.766123228	0.243975849	0.545602337	1.526092488	1.48677657	0.927466267	1.408904542	0.515676568	2.254205754	0	0	0.442031272	0.478463096	0	0.611921753	0.260091882	0	0.503517084	0	0	0
Fbxo27	0	0	0	0	0.037541972	0.123878896	0	0.139524501	0	0	0	0	0.058157531	0.002437716	0.005161336	0.036062041	0.012119743	0.009958295	0.013964686	0.036116673	0.091523982	0.08658914	0.00E+00	0.080694819	0.551714759	0.183162168	0	0.157796683	0	0	0	0	0.066914249	0	0.00E+00	0	0	0	0	0	0	0
Mrps12	1.013212578	1.280296095	1.991767362	0.980260667	0.748420523	0.482356224	1.698342139	1.593798561	1.061979295	0.956258606	0.943544555	0.252153075	1.295729926	0.879205527	1.19518739	0.983071268	1.926403748	2.085217687	1.227441099	1.554085077	1.46526085	1.844187497	1.645808382	1.492893482	0.705683986	0.980929884	0.962876389	1.059645959	0	2.567379065	0	0	2.235111559	1.556686289	3.08E+00	1.471893889	0.537537919	0	0.733674734	0	0	0.374910959
Sars2	0	0	0	0	0.025559864	0	0.282374965	0	0	0.020677562	0	0	0	0.026031018	0.003611361	0.056650844	0.136923017	0.053532499	0.028244659	0.068409848	0.060157185	0.016476176	0.00E+00	0	0.023056942	0.01260064	0.026179655	0.291331485	0	0	0	0	0.184263866	0.037959308	0.00E+00	0.094464387	0.095182799	0	0	0	0	0
Nfkbib	3.227271299	1.136138677	0.797066794	0.419003118	0.031567775	0.257378946	0.082900698	0	0	0.042516284	0	0.003067586	0.105650846	0.137795932	0.041768312	0.148932706	3.897998687	2.331793905	2.470662946	1.088451775	0.2405568	0.259061185	0.428228845	0.16785512	0.055250596	0.340072965	0.061917971	0.066724487	0	1.401927077	0	0	2.118897403	3.148038684	3.59E+00	2.675009192	0.185648607	0	0.304308166	0	0	0.958037938
Sirt2	49.81055717	67.10931908	66.7425623	73.55530603	1.538468672	13.1322428	4.81794891	13.65604977	2.717885426	3.968709426	1.548349881	2.232211531	3.218973502	2.485946459	1.731139332	2.225585206	52.26469665	42.25189166	42.72607319	37.80943032	2.427357226	4.593770625	2.787410904	3.21057908	0.710849438	0.610139634	1.059481415	1.262475839	0	6.565070528	9.842519685	3.683241252	27.16030934	45.56543106	4.91E+01	54.36602962	1.051883792	0	0.742624865	0	1.506931887	1.077968001
Rinl	0	0	0	0	0	0	0.037287693	0.037737558	0	0	0	0	0	0.004739965	0	0.008736256	0	0.040622388	0.033715259	0.026743277	0	0	0	0	0	0.0383155	0	0	0	0	0	0	0	0	0	0	0	0	0.053033239	0	0	0
Hnrnpl	0.698771505	0.355724294	0.523150749	0.309504676	0.920840323	0.925457772	1.226725562	0.158031341	0.072235774	0.219129859	0.925584301	0.394981448	0.836686786	0.522861716	0.474573879	0.592377635	1.327419171	0.892415261	0.346698212	0.865183971	2.013133125	1.610984624	0.790564334	1.237517209	1.15312105	0.427588941	1.144077222	1.185898789	0.515676568	0.982429197	9.842519685	0	1.514809868	2.290405959	2.70270415	2.793035393	0.506938148	9.652509653	0.306390635	0	0	0
Ech1	0.776371275	1.877536095	0.313202401	1.574432837	0.519633183	0.432159367	0.182184782	0	2.589222491	1.695644377	0.81517361	1.022490453	3.965383444	2.179303514	2.912179242	1.668513429	2.469525851	1.696302508	2.203959116	1.516385926	1.426271603	1.282927869	0.79784272	2.333763181	0.980943568	0.70508265	1.492451476	0.323862135	4.142922715	0.988713803	0	0	2.059593095	2.281244379	1.33E+00	1.325861732	0.422246669	0	0.642198464	0	0	1.256487308
Capn12	0	0	0	0	0.001060471	0	0	0	0	0	0	0	0	0.018024234	0	0.006009586	0.021184197	0.015178476	0.02079489	0.004744515	0.053460498	0	0.00E+00	0.10021245	0.013378222	0.189465707	0	0	0	0	0	0	0	0	5.84E-01	0	0.090465808	0	0	0	0	0
Actn4	0.407298794	0.748273035	0.264256646	0.419753572	0.361348825	0.865304461	0.317586956	1.032631962	0.629166815	1.050598969	0	0.178122984	0.817459879	0.688767383	1.04174714	0.871353602	1.302812584	2.173374265	1.794353505	1.373823641	0.956910471	1.09853018	0.445974112	1.149211111	4.555461121	3.392845226	2.311699343	2.852961358	0	0	0	0	0.644988501	1.12810739	0.00E+00	0.817057012	0.421867076	0	0.361058796	0	0	0
Yif1b	1.130540409	0.34531001	0.433801839	0.724058817	0.74135804	1.056258714	0.569287874	0.531865014	0.18862668	0.470634651	0.073599764	0.14868977	0.478153439	0.409965269	0.272532262	0.575411895	0.976322718	0.74586005	0.336726775	0.896504959	0.651078977	0.769650358	1.30E+00	0.873495082	0.726081201	3.61542181	1.600546987	1.162321153	0	1.581037844	0	0	1.221431101	0.659617968	1.41E+00	0.222148556	0.461263102	0	0.499932903	0	0	1.685487949
Spint2	0.706813684	0.053776158	0.722647781	0.423511714	0.365452621	0.773260713	1.724542156	0.609243793	0	0.896471637	0	1.057147779	0.532870511	0.837382657	0.229607531	1.965130413	0.044965858	0.044278992	0	0.203817028	0.072193797	0.010080483	0.00669233	0	1.552222596	2.585138801	0.296080807	1.132727083	0	0	0	0	0	0	0.147214698	0	4.868336581	0	6.376025408	0	4.841369261	2.101473009
Ppp1r14a	0	1.585414273	0.973939555	3.494844924	0.039948389	0	0	0	0.055444051	0.073314858	0.37852979	0.314509276	0.01748322	0.255708912	0.026453883	0.542552073	1.597124391	0.859236091	3.367043897	2.903427804	0	0.010080483	0.00E+00	0	0.006394697	0.217057428	0	0.100176192	0	0	0	0	0	0.220913108	0.00E+00	0	0	0	0.042052498	0	0	0
Dpf1	0.70323488	0.041622443	0.217221305	0	1.757173996	0.77344067	1.256646434	0.640040963	0.318856034	0	0	0	0.145918618	0.068563113	0.032158437	0.07761476	0.240999904	0.16588022	0.041105246	0.112068063	0.848017961	0.633736976	2.692929962	0.362793878	2.614419501	0.331015706	1.669326371	1.414053333	0	0.580113702	0	0	1.306313873	0.340198922	0	0.06645843	0	0	0	5.330490405	0	0
Sipa1l3	0	0	0	0	0.121152237	0.166035731	0.703312831	0	0	0	0	0	0.08023203	0.12152834	0.014303267	0.033955418	0.065736301	0.033926842	0.047242319	0.054900688	0.081126995	0.083597195	0	0	0.555848493	0.06237472	0.472471277	0.318601308	0	0	0	0	0.068271036	0.037959308	0.147214698	0	0	0	0.205077724	0	0	0
Zfp84	0	0.083068491	0	0	0.101732009	0.400833734	0.001668354	0	0	0.150843214	0	0	0.290016752	0.22928569	0.296771879	0.088838567	0.18142208	0.282043928	0.051530413	0.122098548	0.396646592	0.523372724	2.58E-01	0.267707243	0.20426126	0.046507359	0	0.184583417	0	0	0	0	0.400079013	0.510580544	0.00E+00	0.12768417	0.421058179	0	0.125475017	0	0	0
Zfp74	0.527092557	0	0	0.148544266	0.042129289	0	0.031890335	0	0	0	0	0.017761548	0.187408683	0.238740217	0.074562429	0.064649746	0.163049284	0.099960774	0.016693738	0.034652619	0.127180317	0.203368784	0.020483003	0.190574402	0.114424205	0.150087245	0.151524335	0.132848946	0	0	0	0	0	0.221990631	0.00E+00	0	0	0	0.246645667	0	0	0
Eif3k	0.854699344	0.770431614	1.624839947	1.083446363	2.082672502	3.135403758	0.81629959	1.14216486	0.81952445	1.454844662	0.336077384	1.125353307	0.852032485	0.718927418	1.658534326	1.009198896	1.705235741	1.06473073	0.833470288	1.497545178	1.432162587	1.221315781	2.44E+00	1.392133189	0.830343043	3.247781275	0.385620255	0.689253812	3.591921548	5.763863371	0	3.683241252	1.547880958	0.881331122	2.45E+00	1.973186741	1.88009118	9.652509653	1.830680011	0	0	1.287166946
Map4k1	0	0.01798241	0	0	0.00417356	0	0.285372342	0	0	0	0	0	0.028641313	0.01532326	0	0.00354333	0	0.015701567	0	0	0	0.019484973	0.00E+00	0	0.114711576	0.011235975	0	0	0	0	0	0	0	0	0.00E+00	0	0.962722368	0	2.171454256	0	0	0.501265696
Fam98c	0	0.172877039	0	0.00939556	0.176689771	0	0.122997343	0.366568915	0.026320984	0	0	0	0.203153527	0.134793148	0.391425372	0.144598611	0.328815235	0.165322822	0.357199167	0.137572079	0.668711038	0.298256479	1.881988868	0.30799596	0.627663944	1.279597913	1.088319675	0.894723289	0.431331953	0	0	0	0.310535633	0	0.00E+00	0.143085595	0.255778987	0	0.27688704	0	0	0.250632848
Psmd8	4.693902042	1.780392913	1.567479051	1.43744981	1.87366547	1.308785095	1.817176259	3.111297653	1.365248589	1.711212651	1.88489079	0.856487155	2.686231871	1.548773457	1.295872825	1.882503898	2.263636196	2.016567238	2.659893982	2.562984584	2.906486701	2.467525901	2.96E+00	3.058150073	1.452507971	2.81133854	0.887550681	3.019675242	0	2.737459245	0	5.076142132	2.543425238	1.688187992	2.71E+00	2.432885279	0.742897194	0	1.02103165	0	0	0.511954129
Catsperg1	0	0	0	0	0.015927948	0	0	0	0	0	0	0	0	0	0.006175839	0	0	0	0.009278572	0	0	0	0	0	0.523120774	0.252129252	0	0	0	0	0	0	0	0	0.00E+00	0	0	0	0	0	0	0
Zfp14	0	0.03418558	0	0	0.005261801	0	0.001668354	0.518618401	0	0	0	0.00507404	0	0.051542927	0.012064924	0.044621993	0.018110201	0.125567046	0.027930461	0.074160256	0.056545383	0.149160444	1.90E-02	0.266515813	0.005665202	0.0528525	0	0	0	0.239635754	0	0	0	0	3.98E-01	0	0.093769047	0	0.077111512	0	0	0
Zfp566	0	0.047386403	0	0.002408156	0.012951644	0.34606866	0.064930131	0	0	0	0	0	0.131717852	0.233631977	0.003504828	0.041710704	0.135617162	0.217021888	0.520776811	0.502774889	0.347362087	0.247383264	4.58E-01	0.286918453	0.614207876	0.025932805	1.27109442	0.490816727	0	0	7.163323782	0	0.461614664	0.199910263	7.47E-01	0.390597121	0	0	0.120156112	0	0	0
Zfp260	0	0	0.217221305	0.00234889	0.027922833	0.021111477	0.454228434	0	0	0.24925824	0.539898499	0.006785817	0.402050077	0.427070018	0.135387529	0.335035049	0.441439628	0.433073428	0.961770844	0.321123679	0.409940234	0.963287515	2.01E-01	0.317896211	0.14886587	0.308888973	0.07728692	0.077692645	0	0.508750509	0	0	0.774137819	0.575715088	4.91E-01	0	0.328164328	0	0.068585173	0	0	0
Capns1	3.64374837	5.540239504	10.13470309	4.959799215	1.995804842	2.722636352	1.820221464	2.120034204	4.024491396	3.349155729	5.251059054	2.956122116	2.81983677	2.57916906	4.08674605	2.190349126	2.505029754	3.447151731	2.405526662	3.770902066	2.760755115	3.214989023	3.78E+00	2.906266411	0.884124534	1.791153193	0.889660241	1.764721686	1.307531381	1.4280757	0	0	2.345740855	3.331975408	3.57E+00	1.77980723	3.005116311	9.652509653	1.802032987	0	7.032941604	1.654670307
Tbcb	3.052639476	6.346377065	2.601203496	6.308506712	3.495262419	4.126416157	2.771265826	1.634820762	1.058418887	1.258892918	1.399042136	1.251639853	1.477747379	1.404119744	1.297623401	1.341009569	3.274033952	3.842914982	4.757603925	4.734484973	4.009100996	2.894017473	5.99E+00	3.312156834	1.865056423	1.965184786	0.775576872	2.042528331	0.897988506	5.763487006	0	0	3.303450925	3.668292183	5.48E+00	2.072966681	1.351638312	0	1.186030184	0	4.797770059	2.550172406
Polr2i	1.142606868	0.915700582	0.481477951	1.052499785	1.20084844	0.465055125	1.087210885	2.921943947	0.393635593	0.21295288	0.331762682	0.262102469	0.440089377	0.811029101	0.69079402	0.759768805	1.042065313	1.003059971	1.480987668	0.739243616	1.303297408	1.404460327	7.70E-01	0.92589923	0.340286866	1.840471541	0.150015597	0.971188698	1.763954554	1.796073764	0	0	1.229342491	2.283926852	1.82E+00	1.537024557	0.865177959	0	1.027577015	0	0	0.250632848
Wdr62	0	0	0	0	0	0	0	0	0	0	0	0	0.023478015	0.080266456	0	0.00872442	0.024821595	0.043645847	0.078542252	0.036608159	0.115582061	0.086769906	0.372836863	0	0	0	0	0	0	0	0	0	0	0	0	0	0	0	0	0	0	0
Clip3	0.651296079	0.08686797	0	0	0.002266258	0.356429997	0.053216966	0.484355323	0.057264257	0	0	0	0.065644933	0.04322327	0	0.005836044	0.052712366	0.151865351	0.037009213	0.03664625	0.049784273	0.023885959	2.05E-02	0.087293551	0.219098714	0.028685946	0	0.131180035	0	0	0	0	0.208630114	0	0.00E+00	0	0	0	0	0	0	0
Alkbh6	0.149342891	0.348351682	0.673038094	0.415705718	0.878465601	0.870493757	0.80731344	0.383353183	0.305250305	0.354383556	0.355121945	0.463332139	0.194329224	0.197923568	0.122481458	0.197601078	0.1685884	0.26318905	0.134172714	0.399596078	0.386435731	0.439092596	0.411332252	0.24568193	0.20952106	0.315817641	0.151524335	0.633715172	0	0	0	5.540166205	0.226680973	0.267134732	0.00E+00	0.081859856	0.38449241	0	0.233660228	0	0	0
RGD1562079	1.272230795	1.207428364	0.754147813	0.73323189	2.140450212	1.969906786	1.890605839	2.280667189	1.431135883	0.812221255	0.116713352	0.894822991	1.244933816	1.049144203	1.299978478	1.123879595	2.130205258	1.225888359	1.418714349	1.098502004	2.026440325	2.219729457	3.349495856	2.596766207	0.903443651	0.77361436	0.428593032	1.183343821	3.015676568	1.467537912	0	0	2.362716742	1.846956049	1.39527711	1.184880866	2.799368853	9.652509653	0.89135816	0	0	3.890434778
Lrfn3	0	0.044373053	0	0.029694297	0.399375229	0	0.144954276	0.592979127	0.648149406	0	0	0.148725663	0.129661382	0.135949298	0.297758493	0.185797545	0.02063877	0.069325867	0.026376222	0.119237839	0.256211769	0.189925113	2.44E-02	0.362451881	1.057858748	0.376675401	0.195663737	0.175040857	0	0	0	0	0.345984031	0.109572026	0.00E+00	0.132916861	0.095182799	0	0.032460155	0	0	0
Aplp1	4.564244137	6.645608183	9.00530308	7.597140152	1.927007842	3.838796423	2.96755941	2.246396135	1.061097927	0.023268368	0	0.012220965	0.142368438	0.167274191	0.02380509	0.304646815	5.52201684	8.275727023	12.6078007	10.8569173	0.381847011	0.700479871	0.924559459	0.510361453	10.19434833	10.24233374	11.62513073	4.51004237	0	0	0	0	1.218578651	2.152190819	3.73E+00	0.545463323	0	0	0.205077724	0	0	0
Prodh2	0.669344043	0	0	0	0.331161409	0.300336306	0.183038733	0	0	0	0	0	0.166219398	0	0	0	0.02063877	0	0	0	0	0	0.00E+00	0	0.057145046	0.05499347	0.12810002	0	0	0	0	0	0.051289942	0	0.00E+00	0	0.19096375	0	0.418311302	5.330490405	0	0
Proser3	0	0	0	0	0.100877635	0	0	0	0	0.033765076	0	0	0.020561585	0.084383635	0.250893766	0.075021927	0.062308215	0.049299731	0.008811147	0.02057932	0.090237783	0.063160202	0.00E+00	0	0.011021852	0.030234251	0.43500957	0.075429285	0	0	0	0	0	0	0.00E+00	0	0	0	0	0	0	0
Hspb6	0	0.129142352	0	0.096145447	0.081040335	0	0.011678481	0.134073419	0.998549011	0.23943769	0.09754004	0.174046309	0.77341064	0.714849882	1.062609583	0.310951504	0.117821343	0.075895113	0.074183939	0.13034309	0.40130756	0.197301998	0.027713964	0.276739845	0.095532636	0.815792877	0.026179655	0.365438706	0	0	0	0	0.147047866	0.045922116	0	0.511247444	0.095182799	0	0.084972427	0	0	0
Lin37	0	0.155202074	0.214527824	0.420842274	0.087700611	0	0.09057045	0.425568133	0	0	0	0.131883619	0.055792084	0.17383019	0.366761069	0.142466943	0.083538278	0.146390673	0.172430716	0.15851195	0.092685267	0.269667232	1.48E-02	0.156555662	0.063770532	0.287657958	0.052359311	0.68122996	0	0	0	0	0.09310987	0.054406964	0.00E+00	0.375195695	0.357182306	0	0.169322983	0	0	0
Psenen	0	2.235748633	1.690717602	2.604845376	0.29848736	0.604564806	0.989468147	1.762902706	0.62620497	0.891470743	1.807623891	1.198030624	1.013776121	1.450053559	1.393951501	1.790846429	1.563618561	2.124499945	1.59574224	2.140949869	1.373176393	1.720784042	0.117215228	1.663220834	0.45532397	2.062182639	0.612733482	2.339335041	0.897988506	2.391168016	0	3.683241252	1.692581644	1.353429049	0.983614832	4.570455838	1.452416315	9.652509653	2.216533378	0	0	0.493900331
U2af1l4	0	0.554783548	0.433801839	0.390055214	0.725910433	0.103726063	0.694939879	0.660614767	0.443721892	0.579275754	0.332273292	0.163805664	0.398033507	0.447165286	0.527127995	0.262252173	0.454740897	0.449407408	0.578621394	0.475902028	0.591693323	0.377867763	1.74E+00	0.761183374	0.204567159	0.912777737	0.190017992	0.507672127	1.529750231	0.536423131	0	0	0.343871571	0.198958956	0.00E+00	0.237549982	0.578617181	0	0.278873314	0	0.907029478	0
LOC688869	10.9765908	12.25186079	17.61080871	13.39266317	23.80019991	21.33767103	16.80792274	20.19954753	19.25537385	10.56104564	14.98641178	8.021317028	9.633779573	6.687719754	5.090950638	7.13096894	6.938702743	7.203847946	8.238087241	8.191907173	8.672648139	8.845737414	4.88E+00	9.511374228	5.625633383	14.88287236	5.711330544	8.753669201	14.03148026	5.518817174	21.48997135	17.13096632	7.638165115	10.16615957	2.00E+00	15.33360348	9.231992843	0	5.909942889	33.27471183	14.50394671	5.421144479
Rbm42	1.010512632	0.377226707	1.067110511	1.214592982	0.429293634	0.385074394	0.388506703	1.381888539	0.031051175	0.356876896	0.434287807	0.36068074	0.507159535	0.702215577	0.629701365	0.541034515	1.092844901	0.712607405	1.34436513	0.817366301	0.994223206	0.993188235	1.275017428	0.822602791	0.351458254	1.166858806	1.346500975	1.079377614	0	0.919772289	0	0	0.904590756	1.039826772	0.997605746	0.981411364	0.67423849	0	0.430956853	0	3.616636528	2.409132308
Tmem147	1.960437626	2.221381056	4.277097109	2.174036129	2.955936399	2.590106779	2.908672175	3.296179302	1.886903937	1.685987614	1.394084988	1.439193148	2.611758054	1.897246053	2.664945189	1.980665105	2.92315767	2.15487619	3.013777714	1.941158447	3.007262518	2.932691098	7.409764397	3.190663346	2.412218814	2.843318844	1.855281205	2.713295608	1.763954554	4.505986154	0	0	3.520744454	2.437884652	4.042776253	4.241054668	0.957944033	0	0.65696908	0	0	0
Sbsn	0	0.081663912	0	0.189584164	0.183080754	0.314940791	0.627198817	0.664330428	0	0	0	0.006785817	0.021604758	0.071667923	0.013816899	0.043565908	0.111293497	0.068212281	0.079506386	0.354397299	0.052026301	0.043002138	0.377642957	0.093273482	0.298961554	0.25285393	0.15178192	0.150130224	0	0	0	0	0	0.170064087	0	0	0	0	0	0	0	0
Dmkn	0	0	0	0.106517166	0.004257288	0	0.310858924	0	0	0	0	0	0.012648829	0.016686113	0.005692831	0.004711011	0	0.083328053	0.013964686	0.173493967	0	0.050793598	0.00E+00	0.069808347	0.054252894	0.599520384	0	0.149708543	0	0	0	0	0	0	0.00E+00	0.423011844	0	0	0	0	0	0
Mag	7.616566051	12.4642493	12.67083262	7.358820706	0.06538122	1.432692318	0.038828166	0.292682512	0	0.225875845	0	0.017761548	0.013200562	0.108510879	0	0.253827145	11.92675944	22.45446082	27.24916868	18.44028282	0	0.025157992	0.00669233	0.080633184	0.0552282	0.004849331	1.337613697	0.185937468	0	0	0	3.683241252	0.368527732	0.729199343	0.00E+00	0.846023689	0.080951995	0	0	0	0	0
Usf2	0.830395472	0.3685363	1.744109613	0.95444888	0.270355413	0.239145935	0.454034913	0.730622427	1.353424746	1.158725302	1.085000743	0.114788715	0.289997397	0.685599473	0.097106915	0.603647253	0.382064919	0.586748269	0.702496885	0.577529437	0.412200977	0.285470559	0.604684201	0.255612553	0.216406145	0.130320766	0.151524335	0.839819752	0	1.42372721	0	3.683241252	0.056975187	0.132041939	0	0.122451479	0.18183716	0	0.467252281	0	3.675578759	0
Fxyd7	0	0.1326999	1.582640902	0.088605352	1.851435254	3.395971885	2.642572737	1.530635589	0.088370736	0.292747994	0.147199529	0.50060743	0.146566776	0.683367667	0.071863701	0.689097496	0.078350551	0.051626123	0.013964686	0.092795689	0.176740887	0.246657335	0.485248447	0.583416037	0.988023528	1.462149296	3.055861537	0.285048993	0	0.430218551	0	0	0	0.073637703	0.00E+00	0	0	0	0	0	0	0
Fxyd1	0	0.260804412	0	0.363730603	0.193930594	0.613693016	0	0.833361471	2.900405296	15.06284527	11.4099166	18.13487441	2.82693294	9.349172727	3.447766559	16.46152887	0	0.011476303	0.014984528	0.273754309	0.051872745	0.034541365	0.00E+00	0.106962486	0.056306295	0.039974416	2.063309484	0.522868621	0	0	0	0	0	0.045922116	0.00E+00	0.308737265	0.164462703	0	0	0	0	0
Lgi4	0	0	0	0.03947941	0	0	0	0	0	0.266014046	0.932478337	0.256915061	0.452733302	0.954082907	0.652442734	1.09154292	0	0.006072345	0	0.03735906	0	0	0	0	0.014676078	0.013324805	0.104718621	0.002021059	0	0	0	0	0	0	0.00E+00	0	0	0	0	0	0	0
Fxyd3	0	0.045080393	0	0.011307101	0	0	0	0	0	0.173055291	0.277499304	0.368593428	0	0.229723195	0.02421152	0.219891461	0	0	0.016693738	0.034159667	0	0	0	0	0	0.026649611	0	0.252525253	0	0	0	0	0	0	0.00E+00	0	0	0	0	0	0	0
Scn1b	0.824266403	0.394143784	2.415838309	0.765559583	1.247742267	2.779519547	5.452289863	9.126759343	0.905078069	2.627745905	1.654996892	2.358932728	0.619885972	1.408273813	1.573250416	2.358081871	0.033486815	0.265361949	0.818671048	0.916688165	0.194531896	0.827596889	0.487539783	2.183555129	1.382144055	8.854088991	4.54943557	10.00138372	1.675603217	0.170485543	7.163323782	0	0	0.079706679	0.00E+00	0.311380252	0.153525193	0	0.261475089	0	0	0
Gramd1a	0	0.02621851	0	0.337844713	0.435133552	0.379457625	0.627087353	0	0.112477083	0.161352782	0	0.013017702	0.281319495	0.208513867	0.108131333	0.191027123	0.132501067	0.174753735	0.420918616	0.370510945	0.258482645	0.291816143	0.476434727	0.383528154	1.877510505	2.657816499	1.469929138	1.611940065	0	0.953642757	0	0	0.226646147	0.092663903	0.147214698	0	0.330785539	0	0.403819283	0	0	0
Pdcd2l	0.422563942	0.119020698	0.958037938	0.004757046	0.145994616	0	0.138012299	0.592979127	0	0	0	0.141868119	0.069231591	0.059253432	0.031455085	0.100540166	0.21834425	0.182937398	0.045183794	0.110916224	0.10334873	0.231405113	0	0.238775842	0.082289718	0.052953502	0	0.18307039	0	0	0	0	0.110949249	0.037959308	1.18E+00	0.061225739	0.069279905	0	0	0	0	0
Gpi	1.075268817	1.170640857	0.749661664	1.299609385	1.358402437	1.316865421	3.405939146	1.654685256	1.922209189	1.670496234	2.082491855	1.178617032	3.215296242	1.964232503	3.530550059	1.634163104	0.998917555	1.05827534	0.656042727	1.42379609	1.036869309	1.917259428	0.934048881	3.271792474	2.132531157	3.763687052	0.644886666	4.354730712	2.155172414	4.725463669	0	0	1.359073165	1.124078271	1.17E+00	0.380635577	2.494687325	0	2.306260979	0	3.616636528	3.458251162
RGD1308428	0	0.146812004	0.264256646	0.111350085	0.039684989	0.057538724	0.358037952	0	0	0	0	0	0.330752104	0.16506627	0.162889832	0.189102401	0.443946805	0.347611718	0.687582414	0.405164525	0.440863549	0.416884289	1.47E-02	0.328941655	0.433443779	0.016909446	0.07728692	0.301650632	0	0	0	0	0.160264959	0.232771428	0.00E+00	0	0.082077547	0	0.073758427	0	0	0
Lsm14a	0	0.494662904	0.983554451	0.439549337	0.188750404	0.760178432	0.33017824	0	0.233284983	0.940968437	0.096996686	0.342718567	0.871913121	0.803839724	0.548166854	0.692810026	0.946566954	0.822823359	0.694025892	0.825020013	0.942330535	0.77523466	0.780652495	1.084085385	0.360515462	0.130553864	1.507036305	0.208252562	0	2.460596254	0	0	0.534905479	0.741083949	1.31E+00	0.132916861	1.040599167	0	0.89441177	0	0	0
Kctd15	0	0	0	0	0.372412948	0	0.069756897	0	0.016316275	0.03696721	0.805736846	0.324396247	1.034566163	0.357452856	0.447566352	0.373927556	0.104667991	0.015890562	0.006727927	0.022579228	0.209539517	0.1893265	0.008135373	0.215869811	0.079918715	0.026608109	0	0.077692645	0	0.239635754	0	0	0.119560978	0.054406964	5.69E-01	0	0	0	0	0	0	0
Chst8	0	0	0	0	0.139249125	0.348092453	0.063603117	0.608642727	0	0	0	0	0	0	0	0.005477298	0	0.02459968	0	0.027693077	0.050976706	0	0.011443219	0	0.376753126	0.224515513	0	0.782039862	0	0	0	0	0	0	0.00E+00	0	0	0	0	0	0	0
Pepd	0	0.417406976	0.115340254	0.594376671	0.197514226	0.512871052	0.15707944	0.849766503	0.580326981	0.393591386	0.539898499	0.11872052	0.80362653	0.568106575	0.072198364	0.278721198	0.415468335	0.307541882	0.35628879	0.336909457	0.337419607	0.32856462	0.025648821	0.977065625	0.461506821	0.683040063	0	0.33186305	2.729257642	0	0	0	0.515089186	0.324691682	0.00E+00	0.06645843	3.49064976	0	5.410900064	0	5.226109847	6.459702637
Pdcd5	8.015450815	4.245553333	3.671985656	4.068684074	5.108612801	5.361444243	2.817903268	0.879460845	3.355576109	3.376752076	2.101698623	3.770587322	3.533866373	3.758723048	2.563670908	3.732460678	3.682135601	3.452768657	3.697887866	3.691200951	3.911459812	3.604275646	2.52E+00	3.181148687	2.822206919	3.731784208	1.501587457	1.624665399	1.614094845	5.127244227	0	12.01671237	5.874145374	5.591442328	2.92E+00	2.496693771	2.005162229	0	2.04943414	11.64362172	4.523666006	0.744533179
Cebpg	0	0.126022676	0	0.043971196	0.054465861	0.360808093	0.12218745	0.176924195	0.338242203	0	0	0.178769435	0.346512807	0.187080281	0.059820813	0.209646615	0.316860763	0.188324161	0.118690098	0.351263319	0.124709709	0.146185306	2.97E-02	0.348141678	0.369874061	0.508914265	0.061917971	0.218012215	0	0	0	0	0.870643633	0	0.00E+00	0.06645843	0.178014335	0	0.302319447	0	0	1.287166946
Cebpa	0	0	0	0	0.039597687	0	0	0	0	0	0.89509488	0	0.063301254	0.007212707	0.017006042	0.013516592	0	0	0	0.002118117	0.085950589	0.044316121	0.00E+00	0.036154858	0.003020471	0.008433972	0	0.027739251	0	0	0	0	0	0	0.00E+00	0	0.421237012	0	0.221507278	0	1.506931887	1.821161901
Slc7a10	0	0	0	0	0	0	0	0	0	0	0	0	0.171880685	0	0.553129245	0	0	0	0	0	0.048729977	0	0.00E+00	0	0.010389728	0	0	0	0	0	0	0	0	0	0.00E+00	0	0	0	0	0	0	0
Lrp3	0	0.141166518	0	0.037998801	0.293752224	0.212110576	0.492612351	0	0.238891543	0.212416438	0.601267688	0.090110572	0.451145824	0.411091473	1.153463916	0.256405348	0.202614729	0.19576529	0.044337914	0.192024812	0.612599161	0.469117574	0.559236493	0.519267861	0.693950836	1.574933306	1.228124158	0.957310717	0	0	7.163323782	0	0.47533723	0.462003979	0	0.06645843	0	0	0	0	0	0
Gpatch1	0	0.059213292	0	0.071219413	0.007216233	0.021111477	0.250456808	0	0	0	0	0.066031021	0.185809709	0.373006246	0.044171299	0.173130836	0.250726122	0.251853131	0.496635342	0.207618752	0.110365851	0.399095993	2.44E-02	0.395983044	0.392003254	0.04744947	0	0.311226555	0	0	0	0	0.330404051	0.386488304	4.21E-01	0	0.108886203	0	0.124412579	0	0	0
Faap24	0	0.142720817	0	0.00469778	0.002754464	0.394197414	0	0	0	0.094186791	0	0	0.063973411	0.167250996	0.241718423	0.13138173	0.095765728	0.124837907	0.052913158	0.210828437	0.092789385	0.108058726	6.61E-03	0.107997457	0.06104972	0.128729357	0	0.197890179	0	0.47659899	0	0	0.060793969	0.091413882	0.00E+00	0	0	0	0.084972427	0	0	0
Cep89	0	0.066301307	0	0.065828933	0.795257792	0.60054702	0.59257945	0.215053763	0.345865466	0.258968507	0.292141396	0.184452088	0.330764981	0.314029927	0.304941988	0.173721758	0.207687921	0.302472731	0.051340701	0.196764698	1.001754293	0.724548894	4.00E-02	0.493821913	0.578754488	0.05993776	0.493324246	0.106253904	0	0	0	0	0.328124143	0.202073828	0.00E+00	0	0.093769047	0	0.020573084	0	0	0
Nudt19	0.051203277	0.472633926	0.214527824	0.251479649	0.543915499	0.747790085	0.387013252	0.413966742	0.391585241	0.44896758	0	0.181544203	0.435165437	0.371656223	0.949933422	0.579610814	0.675466402	0.571662581	1.355959883	0.600000841	0.759639414	0.436220784	1.08E+00	0.540854445	0.259503294	1.453780423	0	2.108729274	0	0	0	0	1.107039089	0.987684827	2.87E+00	0.71979573	0.189838198	0	0.220171096	0	0	0.847601288
Ankrd27	0	0	0	0	0.003701622	0	0	0	0.135332648	0.435833289	0	0.011859857	0.12449233	0.217767264	0.126374069	0.154138994	0.028266554	0.137227505	0.037055806	0.087091736	0.136231457	0.118313755	1.34E-02	0.180040953	0.433494238	0.039390217	0.495137024	0.658563249	0	0	0	0	0.618862044	0.258899826	0.00E+00	0	0.080951995	0	0.089317613	0	0	0
Dpy19l3	0	0.1472156	0	0.002183373	0.084069545	0	0.064106674	0.037737558	0.016316275	0.229070161	0	0.010043064	0.366808382	0.6695983	0.238226847	0.42349245	0.042800321	0.21115685	0.061037066	0.104904562	0.194666264	0.29457133	5.92E-02	0.55425035	0.357447191	0.054789218	0.07728692	0.19150373	0	0	0	0	0.308253184	0.053270829	0.00E+00	0.122451479	0	0	0	0	0	0
Zfp507	0	0	0	0	0.00262981	0.021641087	0.058349866	0	0	0	0	0	0.38055121	0.045829642	0	0.019092149	0.177484611	0.169441149	0.041057696	0.037180012	0.1194886	0.135733131	0.506938246	0	0.196140053	0	0	0.623679113	0	0	0	0	0	0.102997829	0.00E+00	0.061225739	0	0	0	0	0	0
Tshz3	0	0.040211513	0.308622925	0.029694297	0.508550219	0.098224108	1.120505603	0	0.045998372	0	0	0	0.109117788	0.037129496	0.288668309	0.011936896	0.114225397	0.147811094	0.347215049	0.081979398	0.147486063	0.400885328	0.016270745	0.118971158	1.104502623	0.038849692	0.921274535	0.282655896	0	0	0	0	0.055830053	0.385075967	0.00E+00	0	0	0	0	0	0	0
Uri1	0.325416286	0.59367701	0.489419256	0.848630565	0.634472993	2.17251992	0.442190213	0.30940519	0.246390381	0.143707599	0.167319212	0.093493146	0.642610344	0.553561423	0.273962842	0.377926329	0.858739509	0.954321532	1.606009649	1.041036291	0.809184541	0.653583873	6.93E-01	0.591126246	0.583731451	0.093814325	2.605806627	0.719254845	1.24501992	0.559847721	7.163323782	0	0.778887905	1.207937707	3.82E-01	0.155690126	0.689712082	0	0.525505606	0	0	0.834469782
Ccne1	0	0.121289183	0	0.036578859	0.120297131	0.107930752	0.005005063	0	0.085986001	0	0	0	0.103876681	0.017869201	0.012762713	0.002633457	0.246842908	0.152042571	0.548490218	0.200349604	0.435903743	0.330079072	3.07E-01	0.14781529	0.623626284	0.173952187	0	1.470957264	0	0.2523723	0	0	0.09310987	0.048590865	0.00E+00	0	0	0	0	0	0	0
Plekhf1	0	0.019309381	0	0	0	0	0.044135496	0	0	0	0	0	0.173585495	0.1095932	0.119864403	0.145576151	0.465090032	0.206707349	0.435903067	0.168582519	0.127429554	0.060081558	0.008135373	0.282498612	0.002969181	0	0	0.004042119	0	0	0	0	0.736997544	0.045922116	7.47E-01	1.555779223	0	0	0	0	0	0
Pop4	0	0.733435286	0.165700083	0.343699488	0.282803377	0.796574079	1.229842941	0.624974184	0.230850176	0.260232063	0	0.136509203	0.298012346	0.500648868	0.248801568	0.674722362	0.67695426	0.813132591	0.984742012	0.830219311	0.798269426	0.910215846	3.44E-01	0.986358992	0.59850909	0.688315988	0.20414123	0.426602331	1.329320459	0.386160025	0	0	0.49251705	0.233052538	5.69E-01	1.059632493	0.357632413	0	0.084066096	0	0	0
Vstm2b	0	0	0	0.002183373	0.222886239	1.168939634	0.876119661	3.915859322	0	0	0	0.099257553	0.040895681	0.02236211	0.006696206	0.025291974	0.208569132	0.072053426	0	0.142700448	1.46267049	1.276730891	2.08E+00	1.576838562	1.342090419	4.934221718	1.554105508	2.906471779	0	0	0	0	1.192943919	0.369732141	7.47E-01	0.436925273	0	0	0	0	0	0
Etfb	1.268920247	2.038885954	0	1.410162033	0.737497629	0.281352023	1.261996018	2.807074177	2.994124875	1.938835304	1.212131749	1.482502656	2.679299678	1.871241097	1.84991061	1.51186613	2.487939787	1.624414663	0.858425873	1.517192973	2.419707758	2.605851484	1.749746387	1.696167516	0.2943107	3.048500176	0.157077932	1.279016769	5.178306325	6.044153497	0	0	2.30278033	2.024836958	3.489782978	1.016770296	1.744922415	0	1.037376138	0	5.171421803	2.638947103
Ctu1	0	0	0	0.00234889	0.040449775	0.299114621	0.193216487	0	0.078492936	0.086432665	0	0	0.111931624	0.062658348	0.011474108	0.033477568	0.182171955	0.098170959	0.442684062	0.040939815	0.223393324	0.047449179	0.00669233	0.40949835	0.031850056	0.017449971	0	0	0	0	0	0	0.315249762	0.053270829	0	0	0	0	0.024429689	0	0	0
Fv1	0	0.042875122	0	0.033743723	0.494638241	0.242099641	0.220698882	0	0.026320984	0.274642597	0	0.079841441	0.222178754	0.117015327	0.018099106	0.123143484	0.30558477	0.26891968	0.365852305	0.265023783	0.425869821	0.233696582	0.022879606	0.391328163	1.24262161	0.440890812	0	0.295317109	0	0	0	0	0.532146226	0.427688359	0.00E+00	0.06645843	0	0	0.066482187	0	0	0
Clec11a	0	0	0	0	0	0	0.380312807	0.206253609	0	0	0	0	0	0	0	0	0.040694318	0	0	0.002118117	0.021775391	0	0.00E+00	0	0.074562539	0.174688866	0	0.389253116	0	0	0	0	0	0	0.00E+00	0	0	0	0	0	0	0
Shank1	0.983284169	0	0.255532274	0	1.575812091	2.070078389	1.330289681	0.366568915	0.117044676	0	0.09754004	0	0.068162548	0.109164795	0.002869827	0	0.041466576	0.009746563	0	0	0.198140965	0.040291258	0.006608861	0	3.145251288	1.521374583	6.814093298	1.029362268	0	0.580113702	0	0	0.184683406	0	0	0	0	0	0	0	0	0
RGD1309036	0	0	0	0.002408156	0.002870943	0	0.119481451	0	0	0	0	0	0	0	0.013297412	0.021555944	0.028266554	0	0.025261059	0.054134099	0	0	0	0	0.023219836	0.011264303	0	0	0	0	0	0	0.047459719	0	0	0	0	0	0.035720154	0	0	0
Syt3	0	0.023028806	0	0.140403698	0.080414673	0	0.195390042	0	0	0.037874054	0.272108844	0	0.007041217	0.049977994	0.011303977	0.022796963	0.013265678	0.049180096	0.320248483	0.128387851	0.010428029	0.029206972	0.01234763	0	0.566035511	0.374309797	1.081768021	0.804372006	0	0	0	0	0	0	0.00E+00	0	0	0	0.024429689	0	0	0
Lrrc4b	0	0.803100182	0	0.646049857	0.455641322	0.106802143	1.071836217	1.106764756	0.348282549	0.070053521	1.154068136	0.244751612	2.468036202	0.736831527	1.115806986	0.787474853	2.213984098	2.324777351	3.900188712	2.711407592	2.01610253	2.073612201	2.42E+00	3.852862919	1.955432496	2.221329467	1.286000228	1.144337972	0	0.132717524	0	3.683241252	1.195563775	1.631407916	1.36E+00	1.601528881	0	0	0	0	0	0
Aspdh	0.399680256	0	0	0	0	0	0.001668354	0	0	0	0	0	0.020308102	0.018356484	0.005656605	0.01069465	0.117652701	0.032821947	0.014220191	0.114649	0.013544703	0	0	0	0.005203757	0	0.026179655	0.115524839	0	0	0	0	0	0	0	0	0	0	0	0	0	0
Josd2	5.330059299	4.26256504	4.581895797	3.876353444	0.301236677	0.900297698	0.552264626	1.777163847	1.423062437	0.588934813	0.890025615	0.787846662	0.571556675	0.73458113	0.656895299	0.802243864	3.680636418	4.272827202	6.174632391	4.470937551	0.768552755	0.56584714	4.17E-01	0.847775973	0.313048468	0.847321306	0.026179655	1.26103305	0.431331953	3.405892663	7.163323782	0	1.819636341	2.90909131	3.34E+00	0.431692582	0.529077277	0	0.250615092	0	0	0.250632848
Emc10	0	1.326845737	1.114612883	1.405839843	0.2144514	0.222786914	0.709757157	1.472436189	1.084528953	0.53415387	1.309625322	0.380698744	1.339536166	0.861715999	0.370713191	0.754394498	1.062671819	1.732753684	2.129662922	2.563155161	1.436285934	1.743435141	1.44E+00	2.362861362	0.822208907	1.588541118	3.768725618	1.708894057	0.515676568	0.541803473	0	0	1.351346434	1.246674092	1.47E-01	1.238599724	1.385110578	0	1.638988743	0	0	0.250632848
Pold1	0.741087854	0	0	0	0	0	0.001668354	0	0.019857266	0	0	0	0.022621823	0.036965334	0.198209772	0.027952107	0.038474653	0.034965616	0.016449912	0.024338775	0.299136437	0.289400356	1.63E-02	0.061646334	0.002925996	0.013324805	0	0.006063178	0	0.459516589	0	0	0	0	0.00E+00	0	0	0	0	0	0	0
Nr1h2	1.025516313	0.355537552	0	0.198793598	0.343782534	0.032813566	0.005005063	0	0	0.212237621	0.141554838	0.381151748	0.583059333	0.349866796	0.203763608	0.652635331	0.473146314	0.522282144	1.073106416	1.217681553	0.408095724	0.363512909	0.047001916	0.663683996	0.073201458	0.091809527	0.026179655	0.178334926	0	0	0	0	0.235050338	0.722451214	0.253472574	0.801674451	0.176134794	0	0.67544797	0	0	0
Kcnc3	0	0.026186305	0	0.044465195	0.11547532	0.132865646	0.243444516	1.353014083	0.026320984	0	0	0	0.324715736	0.254743089	0.022197204	0.038102576	0.118783687	0.064665254	0.015329212	0.081276113	0.392503665	0.349750357	8.14E-03	0.322352163	2.687695753	1.099786546	2.242552413	0.737648507	0	0	0	0	0.191515848	0.159270392	1.47E-01	0.081859856	0	0	0	0	0	0
Myh14	0	0.053980259	0	0	0.00871975	0	0	0	0.057264257	0.034887088	0.112150371	0.123972115	0.364421368	0.304174696	0.572935104	0.315910725	0.202766737	0.138139223	0.020451971	0.038270636	0.081691263	0.020160965	0.01903996	0	0.005617377	0	0	0	0	0.153723175	0	0	0.164095183	0.231486053	0.00E+00	0.06645843	0	0	0	0	0	0
Vrk3	0	0	0.598270731	0.274072002	0.088054711	0.749922881	0.062016824	0	0.29102529	0.099924058	0	0.252348885	0.320159497	0.37445597	1.240033577	0.292669484	0.432302221	0.276068221	0.655561677	0.440198331	0.420760231	0.269141987	9.18E-01	0.776785025	0.127280389	0.109779488	0	0.326256017	0	0.917051698	0	0	0.553235003	0.466598125	1.47E-01	0.355065417	0.25559113	0	0.519715358	0	0	1.389611888
Atf5	0	0.118409764	2.026546732	1.245368078	0.096952898	0.046340062	0.278619873	1.020247083	0.10429098	0.435186833	0.66292386	0.300331402	0.29759325	0.045343161	0.731359424	0.123232663	0.073406276	0.032694311	0.127629052	0.242301975	0.057182526	0.057738871	0.008135373	0.136610246	0.471580885	0.026193714	0	0.07739546	1.098418278	0	0	0	0	0	0.00E+00	0	0	0	0	0	0	0
Nup62	0.221513379	0.22319613	0	0.063595027	0.404537619	0.043282174	0.230376495	0.969699126	0.365083422	0.070226508	0	0.148231597	0.67665163	0.164576519	0.605177955	0.181951398	0.49910575	0.304456258	0.380884164	0.196496294	0.588238054	0.886264114	1.072510909	0.447155505	0.564903026	0.487054564	0	0.248139054	0	0	0	0	0.466269841	0.289475067	5.41E-01	0.370466843	0	0	0.184068074	0	0	0
Tbc1d17	0	0.380154502	0.264256646	0.094098218	0.078455523	0.043282174	0.59761958	0.713673994	0	0.055804506	0	0.025810226	0.254943991	0.266301601	0.217185505	0.227124957	0.229120676	0.24280579	0.648100684	0.336420434	0.221482798	0.329472717	0.006608861	0.195053939	0.35326554	0.090606584	0	0.768152536	0	0.498852639	0	0	0.314179156	0.591312266	6.47E-01	0.694924662	0.319151666	0	0.344997395	0	0	0
Akt1s1	0.149342891	0.339993505	0	0.099768104	0.424088951	0.77490278	0.206085131	0.555059156	0.278723236	0.386967617	0.46142488	0.368038531	0.362591366	0.436069483	0.736349442	0.424331618	0.566104261	0.521138861	0.624695842	0.556692868	0.7506033	0.536257683	0.727864722	0.787895679	0.678967865	0.435580684	0.170736128	0.251519936	0	0.379288683	0	0	0.533727682	0.416081863	0	0.122451479	0.269903841	0	0.178992543	0	0	0
Pnkp	0.32564804	0.13789398	0	0.016562035	0.014074585	0.021641087	0.526171311	0.042850776	0	0	0	0	0.022758687	0.148183357	0.365478584	0.239885029	0.244569196	0.179139744	0.13283468	0.218514685	0.225868247	0.180475815	3.52E-02	0.156019269	0.386379911	0.068052352	1.722720004	0.208514564	0	0.089905419	0	0	0	0	0.00E+00	0	0.095182799	0	0.076598321	0	0	0
Ptov1	2.698725493	1.240327573	2.558094121	1.689314817	1.641884943	1.967905895	0.980381073	2.201711794	1.921150235	1.073342994	0.850481533	1.226761242	1.811583157	1.67135088	2.911470249	1.971145667	2.910088079	1.802983295	1.969874985	1.962952021	3.264359235	2.676288083	3.02E+00	4.036261801	1.751755504	1.612105349	2.108328434	1.460474878	6.004954505	3.433295068	0	0	3.230892436	3.056254024	3.41E+00	3.45460875	0.922603193	0	0.693864658	0	0.907029478	0.847601288
Med25	0	0.328138705	0	0.128941561	0.078981254	0	0.673432372	0.963797901	0.238421954	0.241227776	1.050406486	0.258264927	0.315638096	0.179195248	0.119939898	0.177848288	0.151741868	0.283463573	0.062306275	0.227254327	0.142743104	0.269366888	4.34E-02	0.246352944	0.471451309	0.629244015	0.026179655	0.681512895	0.515676568	0.327890353	0	0	0.472916066	0.053270829	5.41E-01	0.583934662	0.279785853	0	0.162059329	0	0	0
Fuz	0	0	0	0.344684554	0.014120903	0	0.046866945	0.044641661	0.330592292	0.081612128	0	0.161011344	0.122343965	0.197899922	0.064370553	0.230221619	0.021548241	0.109720056	0.05282843	0.097926753	0.035232793	0.203764292	5.26E-01	0.147974317	0.023721947	0.029087532	0.151524335	0.251572327	0	0	0	0	0	0.098762595	0.00E+00	0	0.080951995	0	0.027738943	0	0	0.459558824
Ap2a1	0	0.009207552	0	0.028192944	0.206119059	0.123110258	0.003336709	0.139524501	0	0	0	0	0.084462012	0.037804734	0.028059072	0.107953166	0.086756133	0.127787671	0.065467466	0.179322224	0.051639013	0.176053898	0.008135373	0.276304156	0.777710845	1.472538488	1.517379086	0.399732173	0	0	0	0	0.237118271	0.037959308	0	0.06645843	0.1632174	0	0	0	0	0
Cpt1c	0	0.220480605	0	0.182021851	0.016465451	0.373103197	0.110153542	0.134073419	0.031051175	0	0	0.040592323	0.620336721	0.502310724	0.242343963	0.207981736	0.229722845	0.399207563	0.087805583	0.536414165	0.146281959	0.171552853	8.82E-01	0.734167353	1.073108651	0.716943071	1.353357614	0.870295352	0	0	0	0	0.282476201	0.483745593	0.00E+00	0.143085595	0	0	0	0	0	0
Prmt1	3.573236059	2.236240784	2.788368665	2.353273663	1.867327102	1.161546617	2.316095363	1.535458972	0.953099147	0.416166226	0.682997567	0.586759372	1.514772617	0.847482261	1.489612738	0.783142762	3.273821718	2.407854068	2.520543123	1.749944472	3.715648308	3.337989693	6.35E+00	3.659056424	1.215452674	1.645911957	1.506759883	1.469699513	0.862663906	8.131944175	9.842519685	0	4.395570616	3.440688191	6.64E+00	2.212417256	0.322963113	0	0.426507948	0	0	0.511954129
Bcl2l12	0	0.06159789	0	0	0.030017761	0	0	0	0.042428614	0	0	0	0.091405696	0.174755438	0.014408048	0.09379637	0.207744281	0.084006719	0.051198898	0.126484114	0.032851148	0.100793934	0.00E+00	0	0.258266317	0.013484279	0	0	0	0	0	0	0.20025978	0	0.00E+00	0	0.700749184	0	0.29312678	0	1.506931887	0.459558824
Irf3	0	0.326995854	0.214527824	0.002408156	0.139946213	0.123110258	0.055518543	0	0.206560357	0.161352782	0	0	0.328979446	0.505441851	0.155983419	0.189652007	0.431180995	0.251045842	0.674529841	0.458017807	0.289776444	0.188822634	0.022963075	0.188994906	1.421093038	0.127954513	0.649350649	0.470073346	0	0	0	0	0.646725786	0.25723889	0	0	0.414890652	0	0.44532052	0	0	0.43157395
Scaf1	0	0.133333225	0.692193362	0.37987599	0.474812738	0.598827029	0.865392966	0	0.266174458	0.413068391	0.527125217	0.073921804	0.608515297	0.392757351	1.363316857	0.360586578	0.624780724	0.816269721	0.803736681	0.721234052	0.430109046	0.981878815	4.52E-01	0.624202735	1.018523328	0.526848514	0	0.394526822	0	0.498852639	0	0	1.165240104	1.050689155	1.13E+00	0.188928774	0.093769047	0	0.341483681	0	0	0
Rras	0	0.114608301	0	0.24711253	0.041460922	0	0.057900527	0	0.544841082	1.289141353	0.657721652	0.92097289	1.017059616	0.838968506	0.712641714	1.854824049	0.020775983	0.169691633	0.049008094	0.266833335	0.045594044	0.045012848	5.80E-01	0.064463548	0.011597663	0.047143697	0	0.004042119	0	0.481974166	0	0	0	0.090252708	0.00E+00	0	0.529077277	0	0.469201909	0	0	0.493900331
Nosip	0.609164401	0.136718521	0	0.049792901	0.146099751	0	0.258208461	0.466676732	0.055444051	0.612381627	0.402868423	0.09902475	0.252174199	0.544023116	0.096649255	0.475394376	0.437123108	0.45102384	0.326566106	0.663869889	0.644030872	0.36379575	1.37459641	0.310082629	0.085350562	2.143594923	0.12810002	1.669650668	0	0	7.163323782	0	0.374283973	0.239626735	0.00E+00	0.398472799	0.267654191	0	0.313988082	0	0	0.847601288
Rcn3	0	0.057131206	0	0.167883824	0	0	0	0	0	0.340515255	0.183432387	0.068034944	0	0.129826965	0.002671011	0.13890248	0.210805743	0.063414393	0.006982343	0.113806241	0	0.04898223	0.00E+00	0.036154858	0.021272265	0.021516665	0	0	0	0	0	0	0.095757924	0	0.00E+00	0.061225739	0	0	0.083620441	0	0	0
Fcgrt	0	0	0	0.300770046	0.006212955	0	0	0	0.721912683	0.113703786	0.073599764	0.090600816	0.60027618	0.955558751	0.096856915	0.730321212	0	0.061726245	0.015539074	0.209470469	0.023386483	0.044379681	0.006608861	0.053248703	0.005501138	0.004066694	0	0.030093289	0	0.440567451	0	0	0	0	0	0	16.78124647	0	7.45248931	0	3.675578759	5.418115882
Rps11	22.84046425	14.46322524	12.54170467	13.38208918	31.93183198	24.69718081	14.96261605	18.70453347	16.64046672	10.97209425	8.776876093	12.15027916	8.320619214	8.329080318	4.379857795	8.373093628	16.25676031	8.177569401	7.643273741	8.004280306	18.17097753	11.90965615	11.82808165	10.88412983	5.176871096	6.124924713	2.73382768	5.304038619	35.46054885	25.83079512	7.163323782	18.48920428	20.25901082	13.81273566	14.80122051	15.38317957	24.30927059	0	14.85387902	39.03373185	12.91266932	13.75361236
Rpl13a	26.37712877	12.66740861	14.97581533	27.86616259	24.28883722	11.92459248	16.14911362	28.05011731	19.77100285	20.51376296	24.16883893	32.30485624	13.28704953	12.42345417	9.584086463	14.99524675	15.66975177	8.193097361	12.01171404	11.48034956	17.07198556	14.14692099	1.50E+01	17.3852927	4.126670703	5.273600014	2.901628003	6.681927124	44.43943486	43.79266298	38.49581481	35.15959543	18.64300563	14.03733331	1.88E+01	15.8194894	37.04514886	19.30501931	27.11547543	20.46490238	48.84795374	43.36131536
Flt3lg	0	0.117088632	0	0	0.011915117	0	0	0.144525379	0.143647202	0.120582171	0	0.061264749	0.018775746	0.060975743	0.013381002	0.049468372	0.013265678	0.036513922	0.016693738	0.088830454	0.059900294	0.105520725	1.90E-02	0.162185316	0.008907543	0.01474897	0	0	0	0	0	0	0	0.045491766	0.00E+00	0	0.108886203	0	0.077111512	0	0	0
Aldh16a1	0.051203277	0.095953193	0	0.051630397	0.068362045	0.242983816	0.053216966	0	0	0	0	0.054746698	0.07701992	0.073887882	0	0.05246979	0.099263377	0.175507347	0.042942902	0.292279032	0.05011152	0.085391123	0.006608861	0.038972073	0.008503563	0.019799276	0.026179655	0.02854696	0	0	0	0	0	0.053270829	0	0	0.171605661	0	0.340490606	0	1.506931887	1.176470588
Pih1d1	0	0	0.690417012	0.058048809	0.006685824	0	0.223415193	0	0	0.031622553	0.402868423	0.003067586	0.096304343	0.075622192	0.012400731	0.094571682	0	0.134104183	0	0.1018334	0.030711017	0.072654532	1.99E-02	0.068054521	0.22328169	0.046217412	0.12810002	0	0	0	0	0	0	0.073637703	0.00E+00	0.081859856	0.184234855	0	0	0	0	0
Slc17a7	0	0.01798241	0	0.012214039	0.171366316	0.60447007	0.082963662	1.318061041	0	0	0	0	0.084117731	0	0	0	0	0	0	0.002118117	0.050012492	0	0.00E+00	0	0.969247296	1.185025596	4.450947881	1.197942016	0	0	0	0	0	0	0.00E+00	0	0	0	0	0	0	0
Trpm4	0	0	0	0	0.011694363	0.032813566	0.133863571	0	0	0	0	0	0	0.026977766	0.002818212	0.005730291	0.018110201	0.015200584	0	0.006486806	0.044316616	0	0.006608861	0	0.742583857	0.01618528	1.316751146	0.046882325	0	0	0	0	0	0	0	0	0	0	0	0	0	0
Ppfia3	0	0.026186305	1.851855316	0.668487749	3.116890747	1.440424236	3.13570624	1.941931254	0.500414437	0	0	0.269137654	0.112292446	0.033052883	0.0365394	0.026165639	0.223469174	0.08402704	0.071623631	0.14017161	0.357042287	0.237262631	3.70E-01	0.346522874	1.396276102	0.462447567	2.11168063	1.017609566	0	0	0	0	0.569724174	0.17223943	0.00E+00	0	0	0	0	0	0	0
Lin7b	0	0.283954379	0.663922454	0.14781966	2.802256979	2.277738674	2.827706235	0.60293928	0.462384802	0	0.184141715	0	0.157808888	0.025598086	0.020771348	0.00655991	0.152041121	0.07760771	0.345850523	0.036278348	0.250272321	0.117376904	0.436364218	0	2.333243344	1.105935922	0.980169145	0.660202528	0.431331953	0	0	0	0.055119195	0	0.64699793	0	0	0	0	0	0	0
Snrnp70	0.399680256	0.720489674	0	0.10089533	0.075503251	0.639762118	0.205950979	0	0.045998372	0.180183427	0.059613229	0.060045816	0.142272447	0.324294145	0.270260709	0.08914896	0.466868299	0.790679794	0.13839285	0.271807929	0.706156695	1.168633706	3.21E-01	0.066968385	2.289529489	0.038513938	2.92257331	1.307519288	0	0.915750916	0	0	0.649194053	0.774278322	0.00E+00	0	0.343211619	0	0.07020683	0	0	0
Ruvbl2	0.274213009	0.168038017	0	0.19360851	0.16850701	0.071328711	0.063763321	0.134073419	0	0.19346476	0	0.140839454	0.419362524	0.257493912	0.075917485	0.314466553	0.36939478	0.176122426	0.1035736	0.250607782	0.822955422	0.262506549	1.12E+00	0.308645319	0.06633527	0.095342461	0	0.114920613	0	0.97529511	0	0	0.174680173	0.13062321	1.38E+00	0.081859856	0.069279905	0	0.020573084	0	0	0
Gys1	0.051203277	0.045859779	0	0.147826192	0.034991824	0.37202381	0.064217656	0	0	0	0	0	0.077377723	0.155002452	1.28932154	0.097801336	0.111364224	0.16028403	0.046758477	0.125090201	0.197815346	0.054188917	0.06398506	0.159434998	0.060259969	0.076962044	0	0.115524839	0	0	0	0	0.047459719	0.134113644	0.00E+00	0.06645843	0.086654362	0	0.024429689	0	0	0
Ftl1	19.26896288	25.25148047	60.16343364	79.11688032	16.06277317	14.77021821	13.72988878	26.5033458	33.85615601	13.54947699	149.3986158	49.92426743	25.53433323	12.6311283	59.50692705	43.46255064	11.14913631	13.13091999	36.08288041	46.78071283	5.350893647	3.489426704	3.968432043	10.39614304	2.819710165	6.098865241	1.056429272	3.551076622	17.10396761	4.775508325	20.35074395	21.24011983	8.67251416	7.654757037	4.256582759	19.4016669	54.21952981	48.26254826	117.627242	11.82716854	65.29453815	206.554883
Bax	9.551965607	3.326060625	2.703885099	2.212138803	2.635789033	1.679949814	2.317929103	1.22001853	2.463470902	2.216331742	1.958494399	0.814967313	3.549941795	2.125318693	3.623621355	2.077565657	5.776346214	3.015226275	4.05901716	2.795981801	3.82828311	4.502973919	5.994789045	4.37875258	2.609294051	2.00121919	2.278421649	1.252435957	10.79393242	6.080117739	0	3.25732899	4.786797292	4.293616325	5.95E+00	3.755140946	1.282694708	0	1.111272297	0	0	4.267867609
Nucb1	0	0.405822262	1.015708065	0.178233644	0.153661878	0.078650201	0.964178965	0	0.160206671	0.573882603	0	0.970181976	0.580812019	0.579085254	0.598287389	0.850195171	0.257605169	0.715204288	0.640752547	1.426126166	0.479152257	0.580797591	9.93E-01	0.898027415	1.239578357	2.672766534	0.768345266	2.374689001	0	0	0	0	0.610000184	0.739335816	0.00E+00	0.321845634	1.174858391	0	1.10700745	0	0	0
Ppp1r15a	0	0.256835004	0	0.213437667	0.333590976	0.221562715	0.196703852	0	0	0	0	0	0.167815842	0.323926026	0.147195196	0.309702704	0.072237109	0.221067805	0.62318226	0.506463012	0.271789133	0.075565228	0.036187628	0.278579836	0.401364875	0.355800763	0.052359311	0.086021505	0	0	0	3.683241252	0.055830053	0.048590865	0	0	0.246337137	0	0.2607403	0	0	0
Plekha4	0	0.018671138	0	0	0.081660706	0	0.081284292	0	0.162679659	0.496248424	0.379586362	0.296602047	0.131156691	0.208571037	0.128707416	0.082159149	0	0	0	0.00876296	0.00602279	0	0	0	0.006661816	0.015732583	0.15178192	0	0	0	0	0	0	0	0	0	0	0	0	0	0	0
Bcat2	0	0.128926427	1.38241981	0.025001006	0.093825603	0	0.047379871	0	0	0.012480608	0	0.011168941	0.072495866	0.071484937	0.027469915	0.151753631	0.160118995	0.238156702	0.060498144	0.334020543	0.098830802	0.027201979	1.23E-02	0.025491476	0.103035184	0.016667333	0	0.002021059	0	0	0	0	0.051289942	0.201612903	0.00E+00	0.094464387	0.869344258	0	0.476570946	0	0	0.493900331
Rasip1	0	0.094146002	0	0	0.256652049	0.120972377	0.715859599	0	0.026320984	0.176547438	0	0	0.094481414	0.013347902	0	0.019244448	0.033486815	0.036585527	0.016449912	0.005294819	0.060062331	0.08898329	0.00669233	0	1.289730347	0.081214713	0.755058895	0.547826108	0	0	0	0	0	0	0	0.094464387	0	0	0.042052498	0	0	0
Car11	0	0.225588429	0	0.561600539	0.651846959	0.990668916	1.816260793	1.310272073	0.783003143	0.2523723	0	0.34517842	0.441073762	0.468977085	0.171148877	0.465708511	0.231147635	0.257900162	0.106151998	0.679770976	0.231309264	0.732381795	2.81E-02	0.711390157	3.234375025	3.417383578	6.813255738	1.634855147	0	0.20880314	0	0	0.650361917	0.21627239	2.53E-01	0.081859856	0	0	0.031226775	0	0	0
Dbp	0.674469173	0.339278765	0.797066794	0.215762472	0.381581985	0.078650201	0.785538976	1.430073965	1.665663379	1.853782065	1.466816875	0.727962036	3.582441371	2.372284278	5.187453279	2.447117106	0.36298933	0.495265155	0.173739962	0.399123389	0.476755765	0.349354382	0.978986893	0.373547409	0.366180455	2.861536613	1.419899274	2.290238347	0	0	0	0	0.060793969	0.181063154	1.297683508	0.316594078	0.698980173	0	0.552790004	0	2.029220779	0
Sphk2	0	0.349612871	0	0.143146243	0.352681373	0.123878896	0.480746934	0	0.465486977	0.04355741	0	0.155988604	0.525083846	0.259576112	0.159122249	0.366069104	0.404046102	0.584986227	0.520807513	0.559404692	0.3349956	0.293458984	4.63E-01	0.196473864	0.089399589	0.049166858	1.308175667	0.936299553	1.24501992	0	0	0	0.388060909	0.213936133	5.01E-01	0.237549982	0.797468343	0	0.208402214	0	0	0
Rpl18	22.88764728	11.93575419	8.904704029	10.30792921	14.14001412	11.85211163	7.307816026	6.255889621	11.15477099	8.594100108	9.311272772	8.19550819	10.3222568	7.419939167	8.572723325	8.292428612	18.98957224	10.21341801	10.94278269	10.60266684	19.42605735	16.81452828	18.84012843	17.93947422	4.169953142	3.434669557	3.203759848	5.44367097	30.16013494	29.72279416	7.163323782	10.61630834	22.46309228	16.29061278	21.26557344	22.04205253	20.82047333	9.652509653	17.55545041	28.24716938	23.92792421	14.33041323
Sult2b1	0.139446676	0	0	0.307634426	0.160363352	0	0.31485263	0	0	0	0	0	0	0	0.016745454	0	0.02381803	0.044049015	0.019648296	0.081186367	0.018260609	0	0.00E+00	0	0.032112253	0.413920757	0.169422608	0.3969964	0	0	0	0	0	0.171660689	0.00E+00	0	0	0	0	0	0	0
Cyth2	2.053681255	2.643698557	2.419069605	0.802522507	0.886074427	0.711373435	0.454090593	0.638469363	0.154123576	0.009792334	0.087023113	0.185352403	0.290830124	0.285975232	0.323685555	0.350828844	3.1009013	2.329449336	3.04268594	1.738764158	0.942333582	0.849504708	2.293327306	1.609989714	1.007891811	0.601629438	2.184811655	1.150987721	0	0.996913683	0	3.25732899	2.080804197	1.225254548	2.12E+00	3.497471068	0.488291548	0	0.177467397	0	2.029220779	0
Grwd1	0.051203277	0.031189473	0	0.088605352	0.045857899	0	0.105832481	0.206253609	0	0	0	0	0.17043101	0.065199711	0.011254999	0.090574507	0.138887349	0.103534158	0.024353368	0.111589849	0.087774332	0.12195709	1.23E-02	0.036154858	0.341843604	0.063362494	0	0.004042119	0	0	0	0	0	0.258400367	0.00E+00	0.061225739	0.244357252	9.652509653	0.131370112	0	0	0
Kdelr1	0.102406554	1.159251715	0	1.296428978	0.942300222	0.465746081	0.625774534	1.282281308	0.355173224	0.61517896	0.073599764	0.538624634	1.378421794	1.655963815	0.724612884	1.29875094	1.57944441	1.630062347	1.251039011	1.689804878	1.336193509	2.057313682	7.50E-01	1.702991292	2.236705435	4.903435072	5.567988224	3.453440144	0	2.802239437	0	0	2.497003691	1.367951401	0.00E+00	0.725551125	1.45629814	0	1.372795429	0	0	3.012413559
Tmem143	0	0	0	0	0	0	0	0	0	0	0	0	0	0	0.002151777	0.006292309	0	0	0.005255816	0.012704034	0	0	8.14E-03	0	0	0.032039467	0	0.264900662	0	0	0	0	0	0	0.00E+00	0	0	0	0	0	0	0
Emp3	0	0.203985997	1.279573075	0.467632196	0.005261801	0.151267623	0.182482801	0	0.022951151	0.669428785	0	0.585122631	0.055852007	0.79382669	0.014705287	0.818625403	0	0.382563484	0.317512504	0.471931956	0	0.180421313	0.00E+00	0.675425362	0.005938362	0.01260064	0.12810002	0.182764912	0	2.436618832	0	0	0	0	0.00E+00	0	0	0	0	0	0	0
Nomo1	0	0.397945271	0.308622925	0.808697824	0.220194174	0.170400074	0.522914492	0.881846539	0.31406774	0.24567786	0.547345375	0.060842324	0.437970569	0.274625915	0.058084602	0.407937746	0.409266506	0.722018682	0.226803393	0.735151562	0.469926733	0.146580364	2.15E-02	0.226261678	0.95303544	0.455286645	1.420855254	1.478975412	0	0.407000407	0	0	0.339909048	0.521260173	5.01E-01	0.242782673	0.255663092	0	0.084104997	0	0	0
Kcnc1	0	0	0	0	0.042611369	0	0.181363454	0	0.042428614	0	0	0	0.258678452	0.068257248	0.525332478	0.006057188	0	0.01294045	0	0.011336032	0.288571967	0.177994808	0.575028797	0.038972073	0.824483273	0.047529937	0.865712831	0.772361761	0	0	0	0	0.07505817	0.247535019	0.00E+00	0.06645843	0	0	0	0	0	0
Hps5	0.139446676	0.133168993	0.214527824	0.099956914	0.120935553	0.021641087	0.096115446	0	0	0.120582171	0	0	0.333181574	0.150337481	0.016399536	0.098173029	0.692892129	0.36826573	0.108609975	0.437939591	0.098577182	0.190366238	0.23890485	0.280290684	1.189784419	1.283424666	1.28340943	0.190792545	0	0	0	0	0.266029505	0.262166952	0.483933411	0.12768417	0.33411705	0	0.286860566	0	0	0
Gtf2h1	1.334826203	0.606620797	0	0.285295658	0.433911834	0.569635503	0.751246487	0.739764033	0.264158918	0.243860174	0	0.028386854	1.018359376	0.350667969	0.127828064	0.225249525	2.239712058	1.289291638	1.360864009	0.647759875	0.859844745	0.884108925	0.637760283	0.246237586	1.441181826	0.436489817	0.44402976	0.754870286	0	1.754137128	0	0	0.762716874	2.234143165	6.00E+00	0.06645843	0.645622418	0	0.356720307	0	0	0
Ldha	2.738487833	2.22818271	1.850864367	1.434169653	2.996013369	4.722664273	4.472195623	4.396254985	3.2500582	2.441939747	2.348545194	1.311603975	2.721248769	3.467239013	2.260440279	2.915807008	2.07875527	3.795173568	2.240503994	3.090105424	2.926719179	3.867379777	2.748112031	6.563037878	5.118271475	10.13465629	5.439919971	9.257150886	3.174361561	1.816563296	0	5.540166205	1.366313489	2.490863214	1.38E+00	6.501494039	3.381400944	0	2.03832585	0	0	2.833894253
Tsg101	0	1.458800826	0.912407048	1.069112892	0.371294278	1.282033886	0.374523853	0.784193063	0.261712534	0.282380983	1.261310755	0.38041562	0.713548846	0.658532533	1.145138921	0.803305601	1.359813084	2.038772518	2.070681128	2.033901949	0.881408851	0.835963482	2.14E+00	0.988883369	0.789770855	0.677285042	0.268851122	0.894508774	2.5	1.840146978	0	0	0.946384568	1.318797276	1.80E+00	1.648841192	1.129513816	9.652509653	0.873977909	0	0	0
Tmem86a	0	0	0	0	0.001335368	0	0.001668354	0.311371279	0	0	0	0.006785817	0.136456332	0	0	0.013229731	0.04933108	0.068085469	0	0.020665416	0.221927544	0.146075988	0.037042891	0.2278579	0	0.009015999	0	0	0	0	0	0	0.066914249	0	0.00E+00	0	0.522095116	9.652509653	1.126762255	0	2.029220779	1.746725769
Ptpn5	0	0	0	0	0.383272184	0.095314347	0.641782482	0.830576855	0.044725319	0	0	0	0	0	0.008612409	0.007616225	0	0.00794645	0.016303411	0	0.178951602	0.41580694	1.23E-02	0.175557661	1.81244401	1.99860147	2.164502165	5.772042419	0	0	0	0	0.060793969	0	0.00E+00	0	0	0	0	0	0	0
Zdhhc13	0	0	0	0	0.028201812	0	0	0	0	0.105833545	0	0.021191918	0.115669275	0.032267114	0.015579847	0.059625525	0.124329875	0.140135873	0.062157405	0.088781275	0.097223974	0.187292094	0.00E+00	0	0.386021457	0.09759507	0.468691414	0.422363728	0	0	0	0	0.135852139	0.037959308	7.30E-01	0	0	0	0.516789484	0	0	0
Nav2	0	0.357081371	0.057670127	0.070594711	0.549923948	0.388971347	0.295158392	0.037737558	0.057264257	0.161352782	0	0.014258826	0.940732202	0.676392539	0.375843515	0.219166183	0.024357569	1.031140105	0.878745627	0.385873189	0.69130192	0.685105858	4.05E-01	0.326766857	2.348401577	0.091668484	5.238732734	1.104276098	0	0	0	0	0.476524176	0.37946632	0.00E+00	0	0	0	0	0	0	0
Htatip2	2.069459859	0.418033167	0.217221305	0.937233403	0.062451316	0	0.148005574	0	0.057264257	0.105750771	0.142146411	0.1849089	0.083771802	0.278636719	0.053355405	0.443534905	0.244039634	0.545120071	0.451154161	1.000748973	0.158905359	0.333806537	0.255726979	0.122294296	0.031179178	0.04310316	0	0.039407626	0	0	0	0	0.639345418	0.16397899	2.08E+00	0.605711831	0.217772406	9.652509653	0.192817878	0	0	0
Prmt3	0	0.0113335	1.126887537	0.030731311	0.300342019	0.26021347	0.416437153	0	0.235463406	0.222565536	0	0	0.092242579	0.057353393	0.490188375	0.098133931	0.36278593	0.363333585	0.791285076	0.184307495	0.724964445	0.583048304	5.38E-01	0.314783058	0.205303856	0.087051299	0	0.008084238	1.24501992	0	0	0	0.383232867	0.380826979	6.46E-01	0.727020257	0	0	0.142711735	0	0	0
Nell1	0	0	0	0	0.365350092	0	0.092759368	0.908677874	0	0	0	0	0.18110442	0.057516003	0	0	0	0	0	0	0.063050918	0	0.00E+00	0	1.586474092	1.364038105	1.274882965	0.826704225	0	0	0	0	0	0	0.00E+00	0	0	0	0	0	0	0
Slc17a6	0	0	0	0	0.012229816	0.554034576	0.037647767	0.554262277	0	0	0	0	0	0	0.002818212	0	0	0	0	0	0	0	0	0	0.324639304	0.618544132	0.98475111	1.760097748	0	0	0	0	0	0	0.00E+00	0	0	0	0	0	0	0
Gas2	0	0	0	0	0.004130245	0	0	0	0	0	0	0	0.050139123	0.020330458	0	0.012322992	0	0.0114559	0.361141206	0.003077444	0.040829577	0.136417565	4.92E-01	0.082954202	0.061845123	0.007651334	0	0.080085072	0	0	0	0	0.156551893	0	0.00E+00	0	0	0	0	0	0	0
Svip	0.70323488	0.209901514	0.482282354	0.573873967	0.580553155	0.275849024	0.198268483	1.210718511	0.893573441	0.301462092	0.54821663	0.290730602	0.49431975	0.457815799	0.256074791	0.487687043	0.287604083	0.240168123	0.379431554	0.400114791	0.146050927	0.125508968	2.29E-02	0.173906074	0.126412995	0.763744186	0.088097626	0.206791102	0	0.132717524	0	0	0.346989966	0.117534835	0.00E+00	0	0.185576645	0	0	0	4.264392324	0
Gabra5	0	0.038723818	0	0	0.351343497	0.351391217	0.870051951	0	0	0	0	0	0.024920121	0.015346839	0.005151068	0	0.019918335	0.00448585	0.019648296	0	0.141325173	0.024831148	6.61E-03	0	1.750092931	0.099347484	2.460025585	0	0	0	0	0	0	0	0.00E+00	0	0	0	0	0	0	0
Gabrb3	0	0.05282391	0	0.002183373	0.369082379	0.425170068	0.149320887	0	0	0.29601563	0.392249157	0.021191918	0.145515889	0.024256778	0	0.036346572	0.021935838	0.075448331	0	0.046732778	0.200044847	0.258586936	0.471957265	0.157905671	0.817976033	0.546613052	1.286000228	0.579044929	0	0	0	0	0.117769157	0	0.00E+00	0	0	0	0	0	0	0
Tubgcp5	0	0.206629397	0	0.069163061	0.008484287	0	0.074895109	0	0	0	0	0.045158997	0.099705884	0.231205693	0.029147816	0.117536787	0.255594851	0.325026176	0.045620606	0.106897754	0.167947954	0.378233756	0	0.101392166	1.242150429	0.885332205	0	0.329974096	0	0	0	0	0.170204021	0.079706679	0.00E+00	0	0.238011813	0	0.042919929	0	0	0
Cyfip1	0	1.058799398	1.327514716	0.39002764	0.157031842	0.296924192	0.123637907	0	2.163078019	1.387597274	0	0.358682517	2.138970112	1.664494894	0.867935974	1.094560552	0.82733563	1.354504511	0.157976046	1.046260643	1.069772572	1.599207545	0.72762478	1.33382524	2.395829998	0.415421681	2.118673235	0.808506785	0	2.093239189	9.842519685	0	1.044608169	0.557131885	8.10E-01	0.506180598	2.074216121	0	1.494459966	0	4.058441558	0.682206798
Nipa2	0.527092557	0.146474375	0.214527824	0.247657625	0.346305423	0.331928187	0.305709182	0.299355759	0.306803319	0.061871378	1.191961324	0.074991241	0.974818139	0.408542182	0.41183302	0.290986156	0.365777207	0.457923583	0.387196035	0.307891249	0.615597079	0.707900404	6.10E-02	1.015344969	0.440433861	1.253563651	2.620833432	1.752462597	0	1.173190753	0	0	0.510615631	0.371983214	0.00E+00	0	0.636708339	0	0.453972089	0	0	1.287166946
Nipa1	0.139446676	0.344906683	0.057670127	0.742624211	0.035699915	0.66250221	0.320185387	0.111542408	0.356261758	0.065614555	0.087023113	0.146276566	0.186799982	0.235824983	0.200478178	0.190834591	0.279279852	0.453078437	0.315254679	0.632502946	0.215059528	0.300020998	4.85E-02	0.538522732	1.078572503	0.578240347	0.966400038	0.713010659	0	0	0	0	0.186718277	0.302597316	0.00E+00	1.295159328	0	0	0.175222032	0	0	0
Herc2	0	0.305578773	0.321926773	0.204710923	1.616498342	1.781792764	1.307697757	0	0.128793357	0.828947809	0	0.186266312	0.778364194	1.025192836	1.015836713	0.63336708	0.761431645	1.104970314	0.635774287	0.708222598	0.691269765	0.890892782	7.52E-01	0.630322276	3.886925364	1.736034146	3.767697785	1.294445001	2.133105802	0.436071865	0	0	0.947535658	1.466596648	1.68E+00	0.160922817	0.911947944	0	0.031226775	0	0	0
Bex1	1.558119891	0.142575343	0	0.097280996	2.615330966	3.781258434	4.834221955	0.922631756	0.184796439	0	0	0	0.081013379	0.059315634	0.02005656	0.012659737	0.528053782	0.039670335	0.361141206	0.040021101	0.958434595	0.301133475	5.52E-02	0.140938349	2.610758242	1.625395543	1.944870338	2.776140058	0	0	0	0	0.91424691	0.453708725	1.47E-01	0.12768417	0	0	0	0	0	0
Ube3a	1.053275027	0.731456464	0.685588921	0.47277799	0.507445466	1.450864313	0.730372718	0.396541508	0.421168215	0.831996542	0.097380465	0.258879045	1.561626083	0.937699064	0.317615276	0.375413115	2.409852921	1.997197035	0.975673128	1.451706904	2.039875861	2.657808426	3.19E+00	2.069078669	4.582928351	0.835328766	5.773111936	1.686466404	0	4.374264165	0	0	2.41280673	2.466830067	2.38E+00	2.609581666	0.164462703	0	0.295484837	0	0	0
Ndn	0.450883533	0.739575896	1.70263369	0.702456659	2.310722033	2.222640316	3.458162727	3.777787993	0.504147997	0.485068263	0.618354861	0.123119763	1.085148911	0.503388523	2.660439228	0.434646993	1.747581479	0.906069062	1.2630165	0.310727983	3.800698245	1.21757426	2.09E+00	0.314996508	4.782667136	6.912396194	4.129620133	2.53545768	2.5	0.428779693	6.024096386	0	2.677355416	1.132749211	2.83E+00	0.199375291	0	0	0.212653692	0	0	0
Klf13	1.75088545	0.858506919	0.481477951	0.060368187	1.140206731	0.957048978	1.065654206	0.45800137	0	0.756793182	0	0.037755832	0.467985506	0.890954124	0.205339033	0.271254284	2.302672409	1.341561331	2.800911221	0.743082488	0.900210771	0.407426069	2.099730034	0.293608123	0.918430685	0.377386114	0.951580659	1.626958644	0	0	0	0	0.742333869	0.770659584	0	0.368031046	1.068171317	9.652509653	0.243726385	0	0	0
Mtmr10	0	0.367374866	0.057670127	0.004532263	0.005261801	0	0	0	0.02924943	0.141853484	0	0.717075054	0.701346117	0.758643217	0.391170503	0.594572219	0.543151611	0.391791116	0.99403918	0.306232129	0.379780908	0.420036274	0.01234763	0.305904213	0.069655394	0.012982719	0.026179655	0.077706944	0	0.377073906	0	0	0.199159259	0.515669948	0.00E+00	0.061225739	0.086654362	0	0.111100238	0	0	0
Mphosph10	0.529297437	0.562544981	0.875825391	0.249032453	0.13245138	0.515296864	0.443165674	0.075475116	0.322464323	0.29601563	0.142146411	0.08465405	0.35600979	0.347081761	0.055019574	0.391423014	1.145719636	1.021293982	0.195922973	0.562670566	1.308337354	0.805722545	1.18E+00	0.928931365	0.436949011	1.314727158	0.399547382	0.24626905	4.315552058	1.994175221	0	0	2.067575694	1.568817908	1.47E-01	0.393240108	0.433945095	0	0.352893835	0	0	0
Mcee	0.747318846	1.120599217	0	0.984651179	0.03990356	0.527439774	0.508509502	0.075475116	2.55876125	1.590703877	2.001087966	1.746458845	1.579340541	0.9809933	0.885814521	1.253120279	0.502236972	0.90688998	1.93532582	1.08818006	0.375365588	0.29860911	0.064966109	0.419478994	0.077558033	0.108776368	0.078538966	0.242822274	0	0.547824858	0	0	0.501646019	0.19890793	0.882464504	0.925891709	0.081139853	0	0.247372801	0	0	0
Apba2	0	0.39311595	0	0.233405122	0.071916728	0	1.290007774	0.075652121	0.217227735	0.257048722	0	0	0.703974878	0.727869678	0.259910923	0.205304909	1.179798657	1.61395203	2.082981656	1.124375183	0.658486959	0.90159493	2.29E-02	0.507276716	1.836879848	1.9283752	2.684593059	0.646016379	0	0	0	0	0.557693857	0.786388544	7.47E-01	0.638931613	0	0	0	0	0	0
Ndnl2	0	0.065581948	0	0.023833488	0.058782275	0.054454653	0.110438009	0	0	0.009792334	0	0.09368145	0.456429207	0.492463626	0.043377447	0.282310174	0.261445233	0.492825968	0.601669007	0.396848325	0.49935938	0.324871317	7.88E-01	0.184103367	0.243796257	1.516998021	1.440517028	1.153153561	0	0	0	0	0.676914433	0.107677793	6.38E-01	0.907249428	0.619157456	0	0.370104433	0	0	0
Tjp1	0	1.551714663	1.641955117	0.14086376	0.061939069	0.057538724	0.174813835	0.200360649	0.575283006	1.598346444	0.037383457	0.49709245	2.872354096	2.295690261	1.890490096	1.096282222	1.809240267	2.612369067	2.407452872	1.520740754	1.035893721	1.560155496	1.44E+00	2.056697659	0.813901033	0.591851569	0.104718621	0.225511532	0	0.506739637	0	0	1.651786294	1.348806628	4.21E-01	0.405825774	0	9.652509653	0	0	0	0
Tarsl2	0	0.229833997	0	0.265336983	0.050618227	0.021111477	0	0	0.016316275	0	0	0	0.068571722	0.056880631	0.006631027	0.010310178	0.205190974	0.353573267	0.036801389	0.101103482	0.164935569	0.186528262	0.00669233	0.174128091	0.253253261	0.008916025	0	0.121449017	0	0	0	0	0.431139542	0.776640884	5.68E-01	0.369963004	0	0	0	0	0	0
Tm2d3	0	0	0	0.088815382	0.008792342	0.168861871	0.155094385	0.666488936	0	0.02698429	0	0.019486568	0.01998237	0.076090479	0.129080014	0.097249606	0.105577614	0.072119902	0.12285365	0.163242148	0.087691467	0.251074686	1.32E-02	0.093545997	0.15093701	1.077206056	0	0.519378719	0	0.437560165	0	0	0.147047866	0.054406964	0.00E+00	0	0	0	0	0	0	0
Pcsk6	0	0.209115962	0.214527824	0.101668055	0.32312154	0.299114621	0.037647767	0	0	0	0	0.009455896	0.209248812	0.193350519	0.037806945	0.048327926	0.197284865	0.509785006	0.193344498	0.264444638	0.300326272	0.374572475	1.48E-02	0.145762494	0.952523209	0	0.026179655	0.004042119	0	0.481974166	0	0	0.216500101	0	0.00E+00	0.390597121	0	0	0	0	0	0
Snrpa1	0.168350168	0.543612794	0.165700083	0.254126757	0.652155082	0.465560919	0.438742564	1.551077828	0.110743706	0.284519107	0.7322435	0.187633994	0.333540047	0.477583684	0.107958973	0.425183161	1.326056523	0.776909661	0.512016305	0.528121342	1.510066413	1.138810422	7.66E-01	2.174259946	1.085357949	1.988008102	1.068098102	1.642352735	3.447008521	2.234440276	0	0	1.147951162	1.354863487	1.40E+00	0.898111809	0.582396477	0	0.670956903	0	0	0.493900331
Vimp	1.127873179	2.890035308	0.741720359	1.019295996	0.245296427	0.676877704	2.25064297	1.230225367	0.274252512	0.823135345	0.530968606	0.331781249	3.302465376	1.916004873	3.532268865	1.873344971	3.769650616	5.028874431	4.250511214	3.439330048	0.973079294	1.301530325	2.25E+00	2.051946275	2.428947446	3.262180285	4.167490344	1.988641993	0	0.437560165	0	0	3.267138258	1.670738764	2.44E+00	3.052732507	1.405321307	0	1.260034161	0	0	0.374910959
Chsy1	0	0	0	0.004532263	0.059383031	0.118102797	0.132628909	0	0.052378508	0.055804506	0	0.040330061	0.460750535	0.202017241	0.047591824	0.152946719	0.149149653	0.074193339	0	0.120159663	0.138350442	0.143388456	0.00E+00	0.092009547	0.115968679	0.037331887	0.17770399	0.027739251	0	0	0	0	1.451250224	0.20065816	7.26E-01	0.132916861	0.256986446	0	0.055262663	0	0	0
Mef2a	2.215040392	0.153273681	1.027216324	0.312104439	1.840756636	2.265330897	0.820716913	0	0	0.146736299	0	0.023388749	0.553833393	0.69276006	0.751028962	0.266528761	0.654359371	1.119426231	0.249313122	1.072455911	0.454272107	0.673886586	0	0.341205756	2.189259583	0.875795719	2.392278548	1.048153208	2.133105802	0	9.842519685	0	0.774988219	0.463011908	0.00E+00	0	0.492708939	9.652509653	0.497718892	0	0	0
Lrrc28	0	0.013059519	0	0.186664569	0.217118078	0.046340062	0.101147256	0.420026882	0	0	0	0	0.09130306	0.063691688	0.175025515	0.105723645	0.219747782	0.228321204	0.101196069	0.159896187	0.088792815	0.333539868	0.00669233	0.114795545	0.121456068	0.041428724	0	0.478247216	0	0	0	0	0.113950375	0.19481212	0.00E+00	0	0	0	0.034018465	0	0	0
Ttc23	0	0	0	0	0	0	0	0	0	0.051063656	0.46142488	0.071445906	0.038139517	0.089446612	0.302788327	0.12198774	0	0	0.006982343	0.003341939	0.00602279	0	0	0	0.008903993	0	0	0	0	0	0	0	0	0	0.00E+00	0	0	0	0	0	0	0
Synm	0	0.214674828	0	0.20830584	0.02428627	0	0.057900527	0.044641661	0.019857266	1.432229871	0.891094241	0.345495906	0.52854405	1.142985899	0.63758739	0.676342235	0	0.222465866	0.053009042	0.047185412	0.090905299	0	0.008135373	0	0.349894829	0.010862717	0	0.053700646	0	0	0	0	0	0.054406964	0.00E+00	0	0	0	0	0	0	0
Igf1r	0	0.029532937	0	0.004591529	0.157279086	0	0.659738889	0	0	0	0	0	0.139075054	0.189137241	0.025734561	0.185655646	0.110705463	0.118321803	0.013602686	0.093484109	0.095580316	0.075927349	1.06E+00	0.025491476	0.230494453	0	0.384702587	0.046882325	0	0	0	0	0.07505817	0	0.00E+00	0	0	0	0	0	0	0
Nr2f2	0	0	0	0	0.026949748	0	0.06860818	0	0	0.199848115	0	0.040428603	0.109334889	0.166855979	0.0181054	0.054406766	0.029882464	0.029698161	0	0	0.101914399	0	2.88E-01	0	0.005681573	0.328934946	0	0	0	0.994441376	0	0	0.068271036	0	0.00E+00	0	0	0	0	0	0	0
Rgma	0	0.014454585	0	0.002408156	0.547631308	0.657937085	0.775217303	0.27928266	0	0.094074262	0	0.326074458	0.633767894	0.558703177	0.712341019	0.412532077	0	0.240181426	0.329105092	0.239181741	0.279977151	0.139658662	8.40E-02	0.401866722	2.14486985	1.38410566	2.45565576	0.709717063	0	0	0	0	0	0.054704595	0.00E+00	0	0	0	0	0	0	0
Chd2	0.422563942	0.417189516	0	0.49179121	0.396275312	0.095629663	0.519167089	0	0.320735133	0.130563096	0	0.196435034	0.622354731	0.891265341	0.778620453	0.643987629	0.998736614	0.599729829	0.148335033	0.417925821	0.843737068	0.865712516	1.49E+00	0.681511184	2.069096361	0.074772212	3.087717337	1.950694349	0	0.483792937	0	0	1.52544473	0.332175297	7.47E-01	0.061225739	0.480561562	0	0.363497141	0	0	0
Slco3a1	0	0.050193496	0	0.002408156	0.1144739	0.734564877	0.126950673	0	0	0.20293855	0	0	0.008313526	0.090004267	0.535550626	0.047869633	0	0.018711839	0.206440063	0.020798142	0.142709508	0.105440581	0.00E+00	0	1.110037446	0.05940225	1.276400966	0.54200542	0	0	0	0	0	0	0.00E+00	0.06645843	0	0	0	0	0	0
Sv2b	0	0	0	0	0.43516829	0.046340062	0.627148588	2.748411578	0.490035152	0	0.392249157	0.023015066	0.408222765	0.568964811	0.166920541	0.191559182	0.052230191	0.00448585	0	0.00325124	0.083127819	0.054423546	0.00E+00	0.025491476	1.604137923	3.943321068	1.785449618	1.956534008	0	0	0	0	0	0	0.00E+00	0	0	0	0	0	0	0
Akap13	0	0.038382907	0	0	0.244876179	0.497021702	0.037647767	0	0.094447774	0.206184019	0	0.124560724	0.237760233	0.472531184	0.45378912	0.353867906	0.091209737	0.278234698	0.98639735	0.085655172	0.206081991	1.559877972	5.03E-01	0.808913775	0.028866263	0.011264303	0.573649928	0	0	0	0	0	0.210832602	0.640520633	0.00E+00	0.094464387	1.215760457	0	1.065713474	0	0	0.43157395
Klhl25	0	0	0	0.00234889	0.074616523	0	0.1921653	0	0	0.047376749	0	0	0.301518758	0.052677937	0.021664881	0.018634738	0	0.029156683	0.031632039	0.045099732	0.154699086	0.147598022	5.44E-01	0.132651182	0.107225288	0.011235975	0	0.002021059	0	0	0	0	0	0.182481752	0.00E+00	0	0.069279905	0	0.053033239	0	0	0
Ntrk3	0	0	0	0	0.026824295	0	0.044135496	0	0	0	0	0	0.216374752	0.044806798	0.015202271	0.013847779	0	0.022235092	0.025728484	0.01747773	0.311184463	0.536932954	1.29E+00	0.370191543	0.693698842	0.571088962	1.608507679	0.075429285	0	0	0	0	0.095757924	0	0.00E+00	0	0	0	0	0	0	0
Mrpl46	0.408496732	0.315004166	0	0.211687642	0.493484	0.271798217	0.122668475	0.658327847	0.447790928	0.441031501	0	0.102758382	0.541546473	0.294908155	1.08916528	0.315729762	0.660884188	0.472608487	1.203510043	0.437851144	0.567641948	0.589443573	3.062202967	0.353332958	0.208320234	0.139371068	1.765639607	0.395418035	0	1.889330531	0	0	0.5962414	0.918556843	0.490580848	0.423011844	0.313280852	0	0.181805115	0	0	0
Mrps11	0.527092557	0.646164333	1.808088941	0.645404588	1.045788184	0.451930941	1.563375176	0.044641661	0.563731182	0.663295991	0.799487915	0.117073486	0.882759592	0.634658369	0.212913254	0.693658598	1.147472783	1.03375521	0.53529664	0.706035203	1.331421858	1.185813582	1.09E-01	0.783155751	0.803172118	0.370572266	1.213658443	1.155240081	0.431331953	0.372689326	0	0	0.940651722	1.542948472	1.47E-01	1.573300933	0.597056545	0	0.621782145	0	0	1.077968001
Aen	0.491642085	0.140326057	0.308622925	0.493581889	0.394769861	0.021641087	0.533012252	0	0.113972379	0	0	0.196649779	0.823315876	0.627773599	0.270627863	0.380019224	0.557014166	0.31299545	0.15013654	0.578380237	0.918367342	0.958339277	0.088761376	0.491496107	0.288928538	0.078828269	0	0.099194781	0	0	0	0	0.912452746	0.359775794	1.72E+00	0.459717404	0.259197717	0	0.066946929	0	0	0
Isg20	0	0	0	0.011862982	0.058913633	0.043282174	0.061593422	0.075652121	0.253148408	0.024242659	0	0.107380728	0.05870521	0.133801937	0.441270624	0.175259522	0.072372998	0.044137068	0.036740519	0.265518774	0.087746243	0.133539508	1.32E-02	0.04147691	0.110806143	0	1.10570544	0.427342994	0	0	0	0	0.162950049	0.054704595	0.00E+00	0	0	0	0.024429689	0	0	0
Hapln3	0	0	0	0	0.075740909	0	0	0	0	0	0	0	0.036829677	0	0.0093745	0	0	0	0	0	0.015464077	0	1.63E-02	0	0.028844978	0.126916817	0	0	0	0	0	0	0.07505817	0	0.00E+00	0	0	0	0	0	0	0
Mfge8	0	0	0	0.002183373	0.027675532	0.021641087	0.081742912	0	0.831288029	0.487114837	0.440102104	0.441047625	1.541232	0.972812239	1.335749013	0.844018276	0.069191537	0.03125658	0	0.018994932	2.189052708	2.372288483	2.09E+00	2.12414543	0.021243177	0.01915775	0	0.264200793	0	0	0	0	0.310455732	0.248293575	7.47E-01	0.06645843	0.585184839	0	1.426357735	0	0	0
Abhd2	0	0	0	0	0	0	0.053216966	0	0	0.051063656	0.89509488	0	0.385102968	0.068627962	0.046110946	0.035187979	0.035704722	0.008144353	0.014534389	0.04773651	0.089147327	0.36823863	1.02E+00	0.297848732	0.374324407	0.433155469	0.052359311	0.439455466	0	0	0	0	0.122033445	0.134113644	5.60E-01	0.094464387	0.217772406	0	0	0	0	0
Rlbp1	0	0.124596921	0	0	0	0	0	0	0	0.095211799	0	0	0.300712085	0.064283603	0.014000659	0.020600733	0	0.012133383	0	0.023166271	1.522880219	4.429348189	1.456382988	5.701970731	0	0.013324805	0.026179655	0	0	0.763695361	0	12.01265811	0	0.184461673	5.60E-01	0.094464387	0	0	0	0	0	0.43157395
Polg	1.048218029	0.008366407	0	0.034451343	0.002484494	0	0.001668354	0	0	0	0	0	0.244519841	0.028484543	0.002151777	0.00957824	0.023229808	0.061594838	0.287498845	0.056979338	0.224226308	0.166425349	0.01234763	0.029082449	0.015182838	0	0	0.051679587	0	0	0	0	0.066914249	0	0.559785043	0.06645843	0.095182799	0	0	0	0	0
Pex11a	0	0	0	0.002408156	0	0	0	0	0	0	0	0	0.16733352	0.075875369	0.015260269	0.019619561	0.172966755	0.127164708	0	0.066771775	0.084819995	0.039156021	0	0.087293551	0.112737619	0	0	0.004042119	0	0	0	0	0.068271036	0.182481752	0	0	0	0	0	0	0	0
Mesp1	0	0	0	0	0.011395469	0	0.067117379	0	0	0	0	0	0.008313526	0	0.003461341	0	0.022881986	0	0	0	0.014859989	0	0.00E+00	0	0.52730783	0.042708934	0	0	0	0	0	0	0	0	0.00E+00	0	0	0	0	0	0	0
Mesp2	0	0	0	0.007165202	0.016875368	0.032813566	0.003336709	0	0	0	0	0	0.006600281	0	0.002818212	0.00361745	0.146609319	0.071966552	0.005255816	0.148408789	0.291123025	0.139169768	5.86E-01	0.036154858	0.027188016	0.153318465	0	0	0	0	0	0	0.09310987	0.09718173	0.00E+00	0.06645843	0	0	0	0	0	0
Ap3s2	0.771743434	0.947132561	1.706830751	0.287100053	0.54680944	0.113216946	0.622656638	0.217950209	0.539413773	0.681359443	0.203736465	0.683279807	0.712084605	0.528712663	0.669062961	0.602770752	0.546215763	0.580298941	0.271549879	0.957942694	0.704622144	0.922445786	5.94E-01	1.235454156	0.175825929	0.682949194	0	0.727468881	0	0	0	0	0.545632348	0.282945623	0.00E+00	0.311380252	0.42174522	0	0.114904595	0	0	2.018026305
Arpin	0	0.099251596	0	0.195785034	0.001419096	0	0.134744407	0.075652121	0.094292351	0.086432665	0	0.279993414	0.061224987	0.154828011	0.416932257	0.219160974	0.041822967	0.150134833	0.051790363	0.218137028	0.062817237	0.119271573	0.00E+00	0.041661112	0.017341282	0.038326137	0	0.258588431	0	0	0	0	0	0.126019683	0.00E+00	0.176324243	0.321765599	0	0.251298446	0	0	0
Echs1	3.856943703	1.299602602	1.208722948	1.589216162	0.490625705	0.453798088	0.75696562	0	0.707127352	1.390339619	0.283701249	1.169001112	0.525763027	0.877760716	1.094715934	1.367384741	2.029861147	1.697385767	1.350671827	1.267127782	0.972028669	0.733993386	1.39E+00	1.059516137	0.21936004	0.598928775	0	0.260792992	2.481834891	1.356092899	0	0	0.874980912	1.192301903	1.20E+00	1.283457373	0.874720153	0	0.784078397	6.313131313	0.907029478	1.348866984
Idh2	0	0.005046397	0	0.024136225	0.021736068	0.282773442	0.066939826	0.037737558	0.757316653	0.899728502	0.331460701	0.530689965	1.77722527	1.206607848	1.482413376	0.869074682	0.452835377	0.347517783	0.685356591	0.213291559	1.016380126	0.509305942	1.07E+00	0.461086729	0.029776195	0.014820615	1.10570544	0	4.405609515	1.921318783	0	0	0.559457413	0.597637755	1.47E-01	0.237549982	1.16961279	0	1.396540924	0	0	0.459558824
Sema4b	0	0	0	0	0.102087435	0	0.053141781	0	0.042428614	0	0	0	0.204009373	0.219439875	0.042470495	0.205265197	0.059607319	0.072274249	0.016260915	0.051055671	0.078327885	0.042755096	0.01234763	0.029082449	0.123906531	0.005431358	0.026179655	0	0	0	0	0	0.068271036	0.045491766	0.00E+00	0	0.478016061	0	0.306289971	0	0	0
Cib1	0.717716997	0.547919054	0.326072779	0.798099918	0.322544707	0.073988576	0	0.230744381	3.110781797	1.767153173	1.598227947	1.344938521	2.083534212	1.639850721	3.116264313	1.734617678	0.319876532	0.467788888	0.560559196	0.590318826	0.034619456	0.089719762	2.62E-02	0.115617664	0.028494474	0.158018994	0	0.162256007	0	0.540949908	0	0	0.055830053	0.157702424	0.00E+00	1.697537056	3.091253454	0	4.804028311	0	1.506931887	9.363487644
Ngrn	0.653594771	0.37362948	1.692096949	0.655427205	0.987820829	0.234545727	1.379938389	0.243991167	0.84158185	1.073116289	0.62343002	0.597099251	0.599108671	0.950226126	1.086885896	0.763523607	0.263793441	0.606511917	0.758197405	0.729952593	0.511686572	0.673082431	2.71E-02	0.47446051	1.033577175	0.783831139	0.520954736	1.856431308	0	0.153723175	0	0	0.683150703	0.305774332	0.00E+00	0.484237584	0.261563261	0	0.553280371	0	0	0
Vps33b	0	0.130191719	0	0.036136348	0.011985743	0	0.332676588	0.311371279	0	0.322306603	0.141554838	0.204755669	0.023037079	0.106349882	0.125182261	0.075346159	0.162781631	0.114261102	0.014534389	0.092543351	0.151677236	0.050442618	1.63E-02	0	0.060741677	0.0487663	0	0.246238042	2.162629758	0	0	0	0.068271036	0.048590865	0.00E+00	0.681195943	0.081139853	0	0.072406442	0	0	0
Prc1	0	0	0	0	0.072463768	0.091716193	0.001668354	0	0	0	0	0	0.170964833	0.105311795	0.045562765	0.099599812	0	0.052175101	0	0.016880627	3.787923111	3.649778352	2.513865439	0.796004102	0.012426961	0.004066694	0	0.051679587	1.586294416	3.530040508	0	0	0	0	0	0	0	0	0	0	0	0
Unc45a	0.527092557	0.0113335	0	0.076958424	0.744860989	0.629267871	0.28817684	0	0	0	0	0.032566951	0.22346699	0.276767768	0.04730589	0.202951303	0.236855261	0.286557357	0.095765628	0.204809725	0.155269562	0.2217563	1.14E-02	0.226946829	0.620180235	0.085200277	1.578057096	0.589765845	0	0	0	0	0.161833687	0.045922116	4.01E-01	0.132916861	0.280491864	0	0.248170771	0	0	0
Hddc3	1.293536768	1.052653116	0	1.530445981	0.461934239	0.05162516	1.189564849	0.572734549	1.583424456	1.026586068	1.906969634	1.053794825	1.034883047	1.025446187	1.606529986	1.170655796	1.291269411	1.115827907	1.753254974	1.533397997	1.101083081	1.032764933	1.22E+00	1.110836892	0.436369128	0.882360628	0.026179655	0.785911078	0	0	0	0	1.261545554	2.081977718	1.72E+00	1.165107447	0.445964597	0	0.115337998	0	0	1.643115347
Man2a2	0	0.01798241	0	0	0.010545167	0	0	0.251622968	0	0.069991251	0	0	0.046655468	0.164970892	0.424574701	0.04817217	0.042859855	0.045256847	0.2523723	0.057324736	0	0.019484973	0.00E+00	0.08295382	0.678752972	0.372122496	0	0	0	0	0	0	0.240570357	0.100196361	0.00E+00	0	0	0	0	0	0	0
Furin	0	0.174257286	0	0.123452955	0.340358308	0.021641087	0.131981128	0	0	0	0	0	0.613162606	0.257417193	0.443543229	0.265778391	0.196489432	0.156302049	0.289634116	0.180485088	0.180140925	0.322859764	1.23E-02	0.074221417	0.142825704	0.210712436	0.22906884	0.609783846	0	0	0	0	0.124657193	0.086550173	0.00E+00	0.199375291	0.164462703	0	0.473675506	0	0	0
Iqgap1	0	0.035766019	0	0	0.003821501	0.513136289	0.081284292	0	0	0.055804506	0	0	0.049819193	0.227830699	0.022290883	0.144064092	0.059156381	0.18663339	0.034854893	0.106234588	0.069577503	0.102459866	7.94E-01	0	0.827805614	0.004849331	0.306098175	0.122499026	0	2.046606867	0	0	0.156551893	0.071612718	0.00E+00	0	0.449930081	0	0.40785657	0	0	0
Wdr73	0.425387102	0.030811419	0	0.002408156	0.291163835	0.274828915	0.091842648	0.134073419	0.049567032	0.240026713	0.073599764	0.355616264	0.096455147	0.082944834	0.036320361	0.198685615	0.055589902	0.088728215	0.024221902	0.10504737	0.147043833	0.047403162	0.019578591	0.083138022	0.130154497	0.123626388	0	0.081492463	0	0.357117349	0	0	0	0.138837188	0.00E+00	0	0	0	0.06803693	0	1.506931887	0
Nmb	0	0.079435689	0	0.08533435	0.005261801	0	0.079563989	0	0	0	0.167319212	0.014258826	0.011345162	0.028092737	0.020751787	0.026394091	0.018110201	0.038339855	0.006727927	0.398172619	0	0	0.00E+00	0.091925283	0.025901573	0.004066694	0	0.002021059	0	0	0	0	0	0	0.00E+00	0	0	0	0.034018465	0	0	0
Sec11a	0.203649397	1.08101733	0	0.793565824	0.214579664	0.34550558	1.019099649	0	0.105692926	0.03696721	1.79018976	0.80357862	1.462360727	1.237065708	1.190435776	1.340406338	2.509698866	2.430477147	1.721503808	1.896478776	2.545004178	2.77119685	2.10E-01	3.035294599	1.347509182	4.678287991	2.498910435	2.214683567	0	0.440567451	0	0	4.428402441	1.513224698	3.05E+00	4.221710463	2.045751423	9.652509653	2.134332422	0	0	2.470499194
Zfp592	0	0.072185838	1.126887537	0.051313831	0.142182707	0.677144833	0.195616437	0	0.016316275	0	0	0	0.240186962	0.246326656	0.041162515	0.121402915	0.138919925	0.084647655	0.009278572	0.165747721	0.170771465	0.061488444	2.05E-02	0.174423584	0.241840654	0.568996395	0	0.39114038	0	0.467901928	0	0	0.135185285	0.054406964	0.00E+00	0	0.486412196	0	0.055656464	0	0	0
Pde8a	0	0.416821919	0	0.496240981	0	0	0	0	0	0	0	0	0	0.028334088	0.002151777	0.025758868	0	0.426968799	0.2210797	0.654578624	0	0.067560486	6.61E-03	0.093840674	0	0.004849331	0	0.002021059	0	0	0	0	0	0.090252708	0.00E+00	0	0.31567998	0	0.341350681	0	0	0
Rps17	16.86909716	16.95889998	13.83027321	19.21496262	23.08347857	16.84309727	9.252711543	11.41743765	17.00755359	21.9689004	14.38053156	17.37414505	8.750363448	12.7172907	4.650454761	9.588721052	13.98117125	10.62814194	7.423124671	10.11586733	15.45958514	14.2020968	7.56E+00	9.032451888	4.854640456	4.96859366	7.042901527	4.095470967	27.6078883	18.69988147	12.04819277	3.25732899	17.78944592	13.95828908	1.00E+01	12.63895176	20.33032894	0	8.154987691	46.32950407	38.06902847	15.00810064
Cpeb1	0	0	0	0.188077547	0	0	0.051473427	0	0	0.138205304	0	0	0.153687853	0.471123676	0.299431107	0.262770138	0.018110201	0.075085112	0.57042359	0.21410835	0.010428029	0.03230976	0.00E+00	0.038972073	0.031235666	0.003584641	0	0.199965988	0	0	0	0	0.047459719	0	0.00E+00	0	0	0	0.205077724	0	0	0
Whamm	0	0	0	0.007165202	0.004663736	0	0.003336709	0	0	0	0	0.073055625	0.085544868	0.236811382	0.038729836	0.095641585	0.10617502	0.099389871	0.080099871	0.065038985	0.256166781	0.547259941	1.90E-02	0.582454701	0.160443779	0.026327031	0	0.569870347	0	0	0	0	0	0.116793258	0.00E+00	0.094464387	0.069279905	0	0.129780841	0	0	0
Homer2	0	0	0	0.002183373	0.666344832	0.371525402	0.382585062	0	0.498924002	0	0	0.082013551	0.553847707	0.125824569	0.040973533	0.057569673	0.012119743	0.002606091	0	0	0.498602823	0.293131411	3.76E-01	0.15369738	0.441614651	0.199423907	0.496927541	0.210048928	4.149535357	0.386160025	0	0	1.145305602	0.164113786	7.47E-01	0	0	0	0	0	0	0
Fam103a1	0.529297437	0.622203904	0.797066794	0.320278663	1.036873098	0.352384638	0.813368057	0.042850776	0.446695386	0.212974226	0.792773535	0.07399122	0.478447609	0.429465	1.304062477	0.585595142	0.65264812	0.470405779	1.085415431	0.692260057	0.569580362	0.570470094	0.046180973	0.569572729	0.904035307	0.537692293	0.114277282	1.45798794	0.431331953	0	0	3.683241252	0.409996151	0.405565649	4.84E-01	0.255368339	0.449351176	0	0.334164676	0	0	0.374910959
RGD1305713	0.274213009	0.171799615	0	0.272884542	0.49470441	0.489935155	0.172622563	0	0.078492936	0.156486186	0	0	0.338037888	0.377159068	0.466730108	0.287084325	0.416292143	0.598161906	0.276617054	0.394840428	0.406461867	0.661513378	4.57E-01	0.692169959	0.398321341	0.226514712	0.43500957	0.784985386	0	0.384517476	0	0	0.439873098	0.182644019	2.53E-01	0.061225739	0.167606357	0	0.236400106	0	0	0
Btbd1	2.324144915	2.154017595	2.087416614	1.24468072	1.813201465	1.527589002	1.623131368	0.850231435	2.296323047	1.556367642	1.372645785	1.724694472	2.586401778	1.710210552	1.35776677	1.71480933	1.506765424	1.340475331	2.93390682	1.846146885	2.014814779	1.912549242	1.64E+00	2.237274873	2.127186071	2.742916427	1.128597198	2.430082783	5.115062762	1.349093605	7.163323782	0	2.191196582	0.947480751	8.04E-01	1.667655288	0.657617725	0	0.636238613	0	4.264392324	0
Tm6sf1	0	0	0	0	0.076373231	0.44901014	0.618402603	0	0	0	0	0	0.017560069	0.03805223	0	0	0.012119743	0.02804727	0	0.013819906	0.0950201	0.034515131	0.008135373	0.114742477	1.037056452	0.657171537	1.281673525	0.174672615	0	0	0	0	0	0	0.00E+00	0	1.074568135	0	0.958429469	0	4.264392324	1.141765622
Hdgfrp3	0.865845945	0.740202847	1.17228301	0.295501616	2.032283941	1.193167746	2.141731084	0.044641661	0.114139545	0.277166295	1.510048064	0.029905736	0.716756974	0.696070975	0.825606719	0.549045258	0.913713681	1.128550358	0.540576077	1.159081962	2.217223204	1.611641706	2.388354518	1.310671826	2.952980168	0.714764708	5.102248418	1.411940874	0	0.608045707	0	0	1.099800878	1.560565731	0.00E+00	0.480332655	0	0	0.668588743	0	0	0
Sh3gl3	1.503168076	2.110029993	2.203167804	3.616229563	0.045362134	0.195594979	0.169552179	0.846925037	0	0.266014046	0	0.030269275	0.047451162	0.058102383	0.0064709	0.061620623	1.122838522	1.52923655	2.562022534	2.254788395	0.028925382	0.148108664	0.013384659	0.106557001	0.029733217	0.31275935	0.169422608	0.520924647	0	0	0	0	0.066914249	0.55982887	5.84E-01	3.240207909	0	0	0	0	0	1.643115347
Eftud1	0.235404896	0.128939089	0	0.00234889	0.109346333	0	0	0	0	0.262164634	0	0	0.084942138	0.102552107	0.012137794	0.068824245	0.272621722	0.187231287	0.79742405	0.110092787	0.056089388	0.089920201	0	0	0.162203377	0.016113634	0.026179655	0.200359865	0	0	0	0	0.143329206	0.094512981	5.84E-01	0	0.069279905	0	0.024429689	0	0	0
Mex3b	0	0.075290549	0	0.168683539	0.031777064	0.032813566	0.721158111	0	0	0.179772049	0	0	0.053259413	0.029122056	0	0.017983405	0.640495722	0.294972779	0.034054656	0.133147288	0.269553396	0.060879765	1.19E+00	0.036154858	0.323131514	1.030171658	0.061917971	0.687076254	0	0	0	0	0.821354179	0.420627755	2.53E-01	0.625538535	0	0	0	0	0	0
Mesdc1	0	0	0	0.004757046	0.314986008	0.535757467	0.048419116	0	0	0	0	0	0.068697945	0.133236554	0.127982301	0.197328682	0.165959567	0.169619494	0.273254999	0.07931429	0.09945253	0.03299257	2.52E-01	0.10021245	0.157611195	0.079090916	0	0.131390803	0	0	0	0	0.07505817	0	0.00E+00	0	0.084245289	0	0.084660989	0	0	0
Mesdc2	0	1.328946976	0.763669917	1.357695033	0.493072841	0.76182958	1.254836502	0.716946214	0.976086332	1.25794244	0.259080781	1.004224125	2.087652111	2.589968461	3.535479931	1.877758828	1.745337628	2.717491028	1.662492848	2.201999407	2.077820312	3.806150786	7.12E-01	2.4724432	1.816582274	3.241359899	1.432817577	1.177752113	0	0.089905419	0	0	1.657500992	1.41664944	2.44E+00	0.917239063	0.891439583	0	0.954035881	0	0	1.287166946
Abhd17c	0.456718281	0	0.958037938	0.080248711	0.353182295	0.514521218	0.264308533	0	0	0	0	0	0.326580152	0.126877365	0.033753109	0.103447755	0.283503859	0.222226845	0.455350599	0.188643876	0.438082879	0.392001784	4.48E-01	0.407610612	0.267487154	0.193670997	0.252397779	0.004042119	0	0.936415027	0	0	0.125246223	0.24768254	0.00E+00	0.457055551	0.50034321	0	0.090779914	0	0	0
Arnt2	0.325416286	0.593563626	0	0.182375484	1.215524234	0.865575479	0.201756262	0.578101515	0.710201149	0.061038882	0	0.017189988	1.198056706	0.460262224	0.65018188	0.286322178	0.306503094	0.417680472	0.166803622	0.289989996	0.840064427	0.60106316	4.11E-02	0.712422351	1.656608119	0.130756704	1.315700326	1.506543688	2.593961711	0.153723175	0	0	0.07505817	0.479023003	7.00E-01	0.188928774	0	0	0	0	0	0
Fah	0.408496732	0.613164699	0.326072779	0.286754262	0	0	0.08097166	0	0	0	0	0.007762854	0.024490121	0.031958101	0.007822079	0.029143134	0.23071877	0.410161947	0.272130335	0.52567742	0	0	0.00E+00	0	0.005563055	0	0	0.002021059	0	0.483792937	0	0	0.051289942	0	0.00E+00	0	0	0	0.615829833	0	0	0
Zfand6	0.826319007	0.858312873	0.657981313	1.037720073	0.30203298	0.610918756	0.777594655	0	0.177074727	0.377037886	0	0.343804217	0.874434063	0.970059492	0.479773317	0.918463274	2.307519129	2.29258137	1.743349771	1.966067007	0.854461334	0.891203777	4.63E-01	0.827574588	0.222549445	0.980129945	0.39160267	0.634963202	0	1.211780841	0	0	0.747070549	1.351519957	1.44E+00	2.334664974	0.7121468	0	1.029267919	5.330490405	4.264392324	2.827692403
F8a1	0.549023147	0.258861062	0	0.134723844	0.256455772	0.468860786	0.289280231	0	0	0.465099897	0.087023113	0	0.508630341	0.291248899	1.067618915	0.249698541	0.584959114	0.358846828	0.537440026	0.394951955	0.673894321	0.694110361	9.35E-01	0.731222155	0.325406515	1.06005476	0	0.533161708	1.619170984	0	0	0	1.382868427	0.191816302	7.26E-01	0.485061507	0.093769047	0	0.603333702	0	0	0
LOC652956	0	0.981626641	0.933495518	1.440232772	0.880465385	0.680137732	0.849984069	0.098429799	0.321769368	0.326585928	0.926862739	0.182727727	0.665409698	0.735675169	0.727916254	0.524591784	1.366981334	1.582576349	1.884863863	1.827474461	1.308520988	0.849926923	1.16E+00	0.916989421	1.106781901	0.650921278	1.424311832	1.403010651	0	0.214031934	0	0	0.481096081	0.9559115	1.12E+00	1.086814526	1.757739467	0	1.036076813	0	0	0
Folh1	0	0	0	0.002183373	0	0.021111477	0	0	0.412653307	0.64948216	0.084550866	0.482068577	0.325342501	0.423204248	0.243828228	0.174994199	0.013265678	0.047320135	0.445684847	0.014679567	0.067451867	0.010080483	0.00E+00	0.05161237	0.002170601	0	0	0	0	0	0	0	0	0	0.00E+00	0	0.108886203	0	0	0	0	0
Grm5	0	0	0	0	0.032742186	0	0.43099578	0	0.106071535	0.777726966	0	0.042164323	0.765520745	0.336604093	0.010457406	0.139307844	0	0	0	0	0.020310178	0.066245499	6.61E-03	0.025491476	1.708619288	0.635218502	1.9160684	0.570061955	0	0	0	0	0.047459719	0	0.00E+00	0	0	0	0	0	0	0
Tmem135	0	0.130356002	0	0.004591529	0.053302231	0.480361006	0.458596802	0	0	0.074706032	0	0.007351449	0.283952131	0.241223811	0.840422307	0.152847491	0.242347871	0.279628226	0.128347902	0.154131713	0.182257236	0.280445571	0.024660941	0.066217374	0.256577002	0.116948692	0.12810002	0.085059852	0	0	0	0	0.210879026	0.107975424	0.00E+00	0	0	0	0.133828238	0	0	0
Prss23	0	0	0	0	0	0	0.153344375	0	0	0.34248796	0	0.031321606	0.200129568	0.848950037	0.058464577	1.142657086	0	0.01691815	0	0.035364868	0.087840261	0.144604702	2.88E-01	0.055854688	0.005470407	0.165559353	0	0.20294683	0	0	0	0	0.57124632	0	0.00E+00	0	0	0	0	0	0	0
Me3	0.653594771	0	0	0	0.133666668	0.021111477	0.187486179	0.044641661	0	0.310505905	0	0	0.089199698	0.040284844	0.003461341	0.074927044	0.366272608	0.01601742	0.005255816	0.021572656	0.118221081	0.156356369	2.57E-02	0.040532763	0.71487491	0.945011195	0.695945102	0.316949085	0	0	0	0	0.446272888	0.378111768	0.00E+00	0.148318286	0	0	0	0	0	0
Ccdc81	0	0	0	0	0	0	0	0	0	0	0	0	0.087279139	0	0.297190235	0	0	0	0	0	0	0	0.00E+00	0	0	0	0	0	0	0	0	0	0	0	0.00E+00	0	0	0	0	0	0	0
l7Rn6	1.147156089	1.153442425	3.142128066	1.130855786	1.635700701	1.058005372	1.661681928	1.367406798	1.640111271	1.891934616	1.715224554	0.9661755	3.179421624	1.72646185	1.869867058	2.094216279	2.205325634	1.363824171	2.819649998	1.760448219	3.253500012	2.287535042	1.99E+00	2.845554072	1.117645516	1.735644707	2.86405312	1.73456661	3.693978243	1.977955596	0	0	3.426569286	2.275943863	6.02E+00	1.528675843	0.752829094	0	1.045018268	4.901960784	2.76854928	0.493900331
Eed	0	0.063890823	0	0.007224468	0.01174735	0	0.066622252	0	0	0	0	0.205722944	0.16842541	0.303502299	0.042938208	0.123973584	0.104538218	0.122686275	0.279622384	0.090080839	0.266458654	0.242989031	5.08E-02	0.496482357	0.314262459	0.059347574	0.320946943	0.126709339	2.133105802	0.994794679	0	0	0.106409137	0.171511449	0.00E+00	0.423011844	0.251851646	0	0.199346058	0	0	0
Picalm	0	0.540812303	0.685588921	0.122693687	0.128804016	0	0.115076543	0	0.168881041	0.250019405	0	0.12686923	0.097293854	0.165940615	0.012449783	0.051817183	0.464537384	0.762331512	0.708848106	0.285383644	0.215167973	0.277552813	2.86E-02	0.281105319	0.500026052	0.013564746	0.369792345	0.204472445	0	0	0	0	0.180354947	0.3897913	1.17E+00	0	0.355274681	0	0.64627393	0	0	0
Dlg2	0.051203277	0.027501691	0	0	0.67023591	0.986285133	0.146860014	0.042850776	0.441656875	0	0	0	0.022529048	0.009491268	0.005151068	0.003808112	0	0.00794645	0.009278572	0.017284877	0.049931459	0	0	0.141588827	3.453485324	0.062692639	6.20237965	0.730350037	0	0	0	0	0	0	0.00E+00	0	0	0	0	0	0	0
Tmem126b	0.251749445	0.698376404	0.214527824	0.708721319	1.225083379	0.659064677	0.771135438	0.875978503	0.432394091	0.151635417	1.249536434	0.185310792	0.473401952	0.355012848	0.448331093	0.596991139	0.855746056	0.513140019	0.667180633	0.691432874	0.597485118	0.769482742	1.095381302	1.104944055	0.84508378	0.575263486	0.816976866	0.883491281	0	0.333000333	0	0	0.684063412	0.997472117	1.15E+00	0.311380252	0	0	0.192231592	0	0	0.847601288
Tmem126a	1.606057653	0.535063372	0.962614963	0.63391551	0.373574387	0.49606352	0.901165708	0.403497076	0.468960925	0.464027524	0	0.188531394	1.268779926	0.635239708	0.74719542	0.70059113	0.965929501	0.716748483	1.042445787	0.779326731	1.159481642	0.998258848	1.96E+00	0.914029595	1.014881772	2.042595555	0	1.120060787	0.897988506	2.430200071	0	0	1.317417338	0.390187328	2.78E+00	1.116793453	1.23067101	0	0.914101671	0	0	0.511954129
Crebzf	1.064379771	0.134812046	0.308622925	0.358097758	0.189494777	0.246064129	0.262235287	0	0	0.017623133	0	0.014258826	0.479508766	0.58561723	0.062558877	0.351700334	0.437690558	0.573933783	0.127194225	0.778623236	0.630246554	0.467044298	4.37E-02	0.973768198	1.386678947	1.429443949	0.799411677	0.590085335	0	1.599416874	0	0	0.674724648	0.406617333	1.84E+00	0.403201652	0.081139853	0	0.15145864	0	0	0
Ccdc90b	1.096379727	0.271538872	0.308622925	0.442933292	0.079687394	0.176874309	0.076632379	0.366568915	0.12290222	0.250155427	0.368283431	0.451860145	0.372394914	0.192783217	0.054707899	0.234420346	0.297523923	0.209173525	0.337902342	0.319233255	0.329668184	0.673452376	0.014744234	0.74037012	0.060732676	0.57159845	0.252397779	0.097173721	0	0	7.163323782	0	0.07505817	0.456330868	0.00E+00	0.222148556	0.968387448	0	0.390517318	0	0	0
Ankrd42	0	0.010770941	0	0.29491758	0.020496959	0.17303433	0.068441585	0	0.062049751	0.051063656	0.89509488	0.098726382	0.109457158	0.135616096	0.040761531	0.286043328	0.021548241	0.097339532	0.015074796	0.217686735	0.076765589	0.038705454	0.00E+00	0.157175917	0.356673985	0.049080058	0.421656266	0.431142813	0	0	0	0	0.066914249	0	0.00E+00	0	0.069279905	0	0.085145545	0	0	0
Rab30	0	0	0	0.163535221	0.001419096	0	0.062651919	0	0	0	0	0.025841663	0.059886204	0.076294394	0.021359717	0.203745813	0.013265678	0.033315676	0.006982343	0.021659711	0.120986382	0.09799295	4.52E-01	0.145173987	0.154363913	0.065875694	0.213442306	0.341089992	0	0	0	0	0	0	0.00E+00	0	0	0	0	0	0	0
Prcp	0	0	0	0.040952528	0.004993524	0	0.06966781	0	0.022951151	0	0	0.099646303	0.046908626	0.10373006	0.005891647	0.149249169	0	0.128552522	0.029294987	0.076829586	0.054714416	0.006395694	0.00669233	0	0.135322277	0.009417585	0.755058895	0	0	0	0	0	0.07505817	0	0	0.081859856	0.407198937	0	0.200322634	0	0	0
Fam181b	0	0.105914252	0	0	0	0	0.102495772	0.075475116	0.11058926	0.342002395	0.141554838	0.075105503	0.542675726	0.748304452	0.795147738	0.564716477	0.013265678	0.051865544	0	0.049368385	0.596170721	1.149317672	7.45E-01	1.037965607	0.009485006	0.320307495	0.026179655	0	0	0	0	0	0.055119195	0	0.00E+00	0	0	0	0	0	0	0
Tenm4	0	0	0	0	0.032680315	0	0.225948045	0.044641661	0.08133983	0	0	0	0.043221354	0	0	0.007511862	0.067454051	0	0	0	0.044075024	0	0	0	0.517837964	0.296506996	0	0.567526267	0	0	0	0	0	0	0	0	0	0	0	0	0	0
Alg8	0	0.050829995	0	0	0	0	0.001668354	0	0	0	0	0	0.051563994	0.048860391	0.019058938	0.049030041	0.050754608	0.199847637	0.026772548	0.089971326	0.098816561	0.213396677	0.00E+00	0.090359412	0.061547666	0.013002226	0.228811255	0.085024035	0	0	0	0	0	0	0.00E+00	0	0	0	0.043093047	0	0	0
Ndufc2	6.711842459	5.689015592	4.233743761	4.170700814	6.007084306	4.887854854	8.796812032	8.132923586	7.822388512	3.340365698	7.113495336	4.156979817	5.390226376	4.184879764	5.060362891	4.909836773	5.221519815	4.37289554	5.673126272	4.541153046	4.791568573	5.065870276	3.81E+00	7.42309122	7.536987423	8.59589323	3.342780086	7.514361119	3.409502365	2.69307974	0	0	5.602731388	4.831401248	5.81E+00	13.77607137	1.992481496	0	2.227942955	5.330490405	1.506931887	2.408768849
Ints4	0	0.00332001	0	0.00234889	0.001205787	0	0	0	0	0.17854911	0	0.014258826	0.311983115	0.190046613	0.203329452	0.175926542	0.013265678	0.145726295	0.024853182	0.09428934	0.20662318	0.226969922	6.61E-03	0.076880757	0.085347596	0.029410112	0	0.002021059	0	0.550236602	0	0	0.123889437	0.364680752	0.00E+00	0	0.084245289	0	0	0	0	0.43157395
Aamdc	0.051203277	0.20205975	0	0.076231303	0.186449504	0	0.049406748	0.745764598	0.316865396	0.726122813	0.525054897	1.264012298	0.581248473	1.65984909	0.273619438	1.837820369	0.143303301	0.232586438	0.089910711	0.272989809	0.226326311	0.304262244	5.82E-01	0.300402591	0.059733702	0.228478427	0.078538966	0.052945504	0	1.024600943	0	5.540166205	0.060793969	0.451977598	0.00E+00	0.577705874	0.3698115	0	0.16482718	0	0	0
Clns1a	0.399680256	0.750250974	0.607422738	0.440994456	0.228609764	0	0.378834624	0.826097248	1.36829208	0.640244481	0.726060078	0.594032088	0.561055334	0.624317686	0.705063575	0.7080276	1.523984066	0.85093238	1.484702774	0.809190855	1.490411984	1.057834254	1.20E-01	1.090434611	0.3644528	1.243056688	1.619991367	0.383162221	1.619170984	0.089905419	7.163323782	3.25732899	1.289811183	1.226671281	3.54E+00	2.520593935	0.964546433	0	0.588259771	0	0	1.643115347
Aqp11	0	0	0	0.037666912	0.235402877	0	0.005005063	0.478606298	0	0	0	0	0.054471221	0.021103055	0.029171382	0.053070786	0.012971851	0.039765644	0.019476007	0.037996938	0.057697765	0.07648846	0.019578591	0	0.400931559	0.047047884	0	0.075685884	0	0	0	0	0.068271036	0.062088663	0.00E+00	0	0	0	0	0	0	0
Pak1	0	0.203381957	0.79491256	0.303540488	0.63841314	0.679022615	0.450793219	0.656310827	0.052378508	0.414859354	0	0.040087236	0.024524438	0.298586112	0.008762429	0.268589527	0.213191186	0.346385812	0.240181724	0.368830284	0.329504206	0.632069738	5.87E-01	0.587348131	0.516528109	0.087199108	1.146187768	0.976707186	0	0.244200244	0	0	0.468416998	0.297999378	1.47E-01	0.470163921	0.165385141	0	0.285844593	0	0	0
Tsku	0	0	0	0	0.004130245	0	0	0	0	0.220560665	0	0	0.250063736	0.182439363	0.189528134	0.229787505	0.033667984	0.015683261	0.006982343	0.021165835	0.050652259	0.08233691	0	0.042228303	0.05495445	0.010682276	0	0	0	0	0	0	0	0.037959308	0	0	0	0	0	0	0	0
Prkrir	0.338753388	0.397526368	0.165700083	0.428942269	0.515528271	0.240953871	0.53188844	0.144525379	0.422172688	0.589335101	0.436011793	0.606406839	0.955192804	0.753729072	0.600036031	0.525155554	0.898629582	0.50799382	0.175101828	0.449295013	1.29808535	0.999479163	1.13E+00	0.429085343	0.833553323	0.197571223	0	0.014147416	2.593961711	0	0	8.797495195	0.991842742	1.065169876	9.11E-01	0.880718547	0.286006373	0	0.38881687	0	0	0
Uvrag	0	0.152558797	0.214527824	0.009514092	0.076923555	0.042752564	0.169318283	0	0.276801284	0.019398906	0	0	0.45836425	0.167620245	0	0.060402766	0.492389622	0.308546068	0.13126012	0.298807628	0.348271743	0.1435017	5.48E-01	0.287977613	0.841813991	0.03930975	0.647635876	0.391566264	0	0	0	0	0.178998161	0.342534646	5.75E-01	0	0.336802945	0	0	0	0	0
Dgat2	0.425387102	0.733998523	1.00229662	0.084214235	0.04425151	0	0.411488413	0	0.045998372	0	0	0.003574459	0.090029863	0.05844917	0.013817232	0.030954718	1.941220216	1.935372989	4.796756088	1.022140872	0.32685953	0.112141806	0.01234763	0.068034757	0.461002268	0.174529967	1.661377455	0.078059883	0	0	0	0	1.10129442	1.458713591	4.21E-01	0.449214292	0.080951995	0	0	0	0	0
Map6	0.371360665	0.31365152	0.698058485	0.354123123	0.117229724	0.448760828	0.202340926	0	0	0	0	0.071580881	0.050459908	0.126108754	0.016275905	0.070963715	0.280351635	0.622450527	0.288562545	0.582704206	0.166422786	0.223257427	4.41E-01	0.240130119	0.512523486	0.122852206	0.151524335	0.293303088	0	0	0	0	0.114373968	1.323303138	0.00E+00	0	0.084245289	0	0.062625582	0	0	0
Serpinh1	0	0	0	0.002183373	0.007382743	0	0	0	0.618145724	0.971143515	0.087023113	0.358071871	3.59961875	2.761715605	5.59262993	2.314823525	0	0.011756518	0.035168309	0.025495058	0.038246473	0.030241448	7.35E-01	0	0.061372938	0.053299222	0	0	0	1.465097844	0	0	0	0	0.00E+00	0	0	0	0	0	0	0
Rps3	25.18556887	13.76103823	20.5872291	19.4586962	29.36668792	17.79640176	24.46237736	23.88362276	21.85571813	16.15621913	18.71863248	30.08108838	11.63041228	9.899842995	10.91700265	15.74021352	21.22488338	9.354079041	13.15989424	13.55385397	19.83922192	12.43526111	2.25E+01	17.61942313	5.512606729	7.927453065	2.670108007	7.822084505	49.99119042	38.37603563	18.07228916	32.35878735	24.65943545	14.90330565	2.62E+01	14.9755275	23.81748393	9.652509653	23.69119639	35.2979588	20.66672605	30.63401036
Neu3	0	0	0	0	0	0	0	0	0	0	0	0	0	0.045380379	0.002869827	0.027124874	0	0.005566181	0	0	0	0	0.00E+00	0	0	0.018915637	0	0	0	0	0	0	0	0	0.00E+00	0	0	0	0.035720154	0	0	0
Spcs2	1.577910723	2.766573914	0.755728612	2.076539776	0.57188172	0.759636674	1.737584183	2.818263682	1.140263394	2.392859772	0.772340428	1.347855767	3.087144609	2.289161326	2.710434079	2.243605106	2.406461989	2.591964268	3.206040632	2.369713903	3.967556349	3.9417522	4.603048733	3.946656178	1.371500867	5.792751156	0.891286484	2.137403138	5.458515284	3.463419822	0	3.25732899	4.022498175	2.287287557	4.07E+00	4.052734622	2.49140941	0	2.465283305	0	4.319080368	1.142204455
Pold3	0	0.024796889	0	0.066003183	0.10757149	0.222935616	0.060426612	0.311371279	0.173328249	0.2523723	0	0.009178202	0.06050744	0.146374134	0.327058334	0.050353358	0.07002642	0.07115454	0.627767271	0.116602788	0.365001505	0.103904449	2.57E-01	0.073265567	0.086561465	0.024166555	0.12810002	0	2.729257642	0.999084709	0	0	0	0.15234137	0.00E+00	0	0.180787692	0	0.181081659	0	0	0
Lipt2	0	0.012098313	0	0.110059972	0.640337219	0.021641087	0.033558689	0	0.43068947	0.104948305	0	0.078793514	0.225531241	0.190678613	0.06429888	0.198692559	0.35785089	0.198684189	0.136418928	0.308073767	0.3257347	0.196113239	1.48E-02	0.125636959	0.317927221	0.252491537	0.806191551	0.166116965	0	0	0	0	0.230943209	0.062088663	0.00E+00	0.176324243	0.261293496	0	0.249195617	0	0	0.250632848
LOC100912071	0	0	0	0	0.151818601	0	0.467977322	0	0	0	0	0	0	0.004248666	0.0037612	0.004199616	0	0.037267943	0.01371027	0.031369801	0.044081869	0.129168928	0	0.042498938	2.216500488	0.833804138	1.44961369	0.802958251	0	0	0	0	0	0.073637703	0.00E+00	0	0	0	0	0	0	0
Pgm2l1	0.325416286	0.094317825	0	0.03828285	1.940075538	2.982241454	2.730371228	0	0.167383709	0.36621849	0	0.01441986	0.124633325	0.053472899	0.586347399	0.032462503	0.114705469	0.131181518	0.022311555	0.116750563	0.318895621	0.33480977	1.48E-02	0.094826761	2.591943122	3.254772459	1.419376853	1.892266352	0	0	0	0	0.125246223	0.116495627	1.47E-01	0	0.069279905	0	0	0	0	0
Ppme1	0.399680256	0.536296396	0	0.106594679	0.622113668	0.930457413	0.860481891	2.745331007	0.118305851	0.308040907	0.539898499	0.448229707	0.278584051	0.341594988	0.2926755	0.236278332	0.884914743	0.581946636	0.958207985	0.42122681	0.730571517	0.727621999	4.39E-01	0.928929596	1.390343346	0.608702221	1.389009232	1.631158037	0.515676568	0.806328664	0	0	0.830739722	1.211212375	1.12E+00	0.3882852	0.3589538	0	0.24135476	0	0	0
C2cd3	0	0.077028547	0	0	0.005149622	0	0	0	0	0	0.272108844	0	0.023162142	0.068672924	0.00261353	0.009042011	0.032038078	0.051596152	0.023177838	0.020512768	0.116989569	0	0.00E+00	0	0.390540162	0.016113634	0.026179655	0.124688279	0	0	0	0	0	0	0.00E+00	0.06645843	0	0	0	0	0	0
Ucp2	0	0	0	0	0	0	0.038642863	0	0.031051175	0.209253025	0	0.065808232	0.978073832	0.705562597	0.030809286	0.400965401	0	0.014672738	0.27123793	0	0.013197801	0.020160965	0	0	0.055984145	0	0	0	0	0	0	0	0	0.073637703	0	0	3.375577653	0	3.087062413	0	4.443182144	3.217394497
Dnajb13	0	0	0	0	0.228426402	0	0.163524613	0	0	0	0	0	0.051771526	0.163124738	0.040751874	0.096014977	0	0.00379059	0	0.01760413	0	0	0	0	0.049012117	0.394789307	0.26632577	0.192548749	0	0	0	0	0.068271036	0	0	0	0.171533699	0	0.020573084	0	0	0
Coa4	0.470809793	0.544850182	0.875825391	0.115174976	0.192382696	0.719568042	0.044280834	0.113389679	0.134425357	0.098792798	0.146792275	0.198011316	0.741713669	0.456922531	1.177031127	0.638277831	0.942052345	0.929721987	1.086458215	0.89935636	0.394356877	0.520817318	5.18E-02	0.453162583	0.068720349	0.225369141	0	0.281877424	0	0.132717524	0	0	0.619984119	0.386270585	0.00E+00	1.361617758	0.605322868	0	0.430423223	0	0.907029478	0.250632848
Mrpl48	1.284554111	0.588426362	1.283859651	0.538487921	0.615827377	0.480852601	0.724756629	1.481379484	0.47585647	0.437608052	0.141554838	0.091803116	0.572850514	0.630570526	0.54584249	0.693485826	1.08123163	0.763775699	0.818159858	0.99224408	0.974714786	1.12027201	7.93E-01	1.01466346	0.732937209	0.252179826	0	0.993360844	0.431331953	0.622050074	0	0	1.496896853	0.692093535	2.56E+00	0.27078863	0.32512139	0	0.113974384	0	0	0
Rab6a	1.863485213	3.665311599	2.312195671	4.513842745	2.999565074	3.004131067	4.383723704	2.606329362	1.672229232	1.433635736	2.577493464	1.428178553	2.801993517	3.219102986	4.598568643	3.279614853	3.432453807	5.171546352	4.652928477	7.676221732	2.4890941	3.834906384	3.66E+00	3.625680286	3.654088351	6.850446371	2.213674957	5.366068021	0.431331953	1.910776856	0	0	4.636532759	3.049824349	7.63E+00	3.392026893	0.478646584	0	0.884837746	0	0	0
Plekhb1	0	0.56087797	0.692041522	1.272089607	0	0.118102797	0.106433931	0.346326549	0.276161775	2.813644732	0.860235973	4.52478783	0.309873534	1.649498754	0.732137052	2.29707049	0.112372834	0.445468831	0.474469677	0.797017871	0.060629634	0.244368153	6.61E-03	0.192072994	0.002170601	0.016909446	0	0.024252713	0	0	0	0	0.177638054	0.527182153	0.00E+00	1.545595054	0	0	0	0	0	0
Fam168a	0.95247966	0.082226243	0	0.017835804	0.218694227	0.021111477	0.612578496	0.180212651	0.264960122	0.047376749	0	0.021508337	0.513268384	0.290338869	0.318562835	0.120367099	0.332852955	0.273605208	0.100843831	0.103531988	0.252341033	0.560072911	2.38E-02	0.183399541	0.264609855	0.0487663	0.595554095	0.262438931	0	0	0	0	0.444344713	0.436293471	1.29E+00	0	0.095182799	0	0.032460155	0	0	0
Relt	0	0.098041158	0	0.181371025	0	0.339167006	0.001668354	0	0	0	0	0	0.057161255	0.004047862	0.00261353	0.007551466	0.307449974	0.441473563	0.069548844	0.197019587	0.045784668	0.09113399	0.00E+00	0	0.006584126	0.014447358	0	0.0488485	0	0	0	0	0	0	0.00E+00	0	0	0	0.083135886	0	0	0
Fchsd2	0.527092557	0	0	0.044465195	0.192882335	0.663795879	0.828695329	0	0	0.051063656	0	0	0.307956084	0.111821259	0.854802023	0.125722406	1.555835764	0.354527661	0.101400554	0.36270655	1.959574008	1.508391093	3.63E+00	1.714150576	1.327503515	0.026394324	1.295693388	0.002021059	0	0	0	0	1.858784423	1.686445426	5.36E+00	0.613249516	0.254928512	0	1.942649033	0	0	0
Rpl7a	22.66493217	6.936972835	9.263581122	12.27100778	15.13088673	8.415759251	10.83994908	6.886078821	10.7726954	7.490069255	12.90662194	9.521597122	7.305339913	5.865633182	8.248171946	8.172933615	11.29186274	4.894410236	7.497444187	7.036767334	13.19737354	9.03217969	1.31E+01	9.576584088	3.462086412	8.333119908	6.265533648	5.132617443	17.60897482	5.831690404	21.89071246	22.63646961	13.13678632	9.285931483	1.60E+01	7.815494239	13.0927511	0	11.48298571	24.88196079	9.548079274	11.86555039
Atg16l2	0	0.114428259	0	0.056645796	0.001335368	0.021641087	0.351379843	0	0	0	0	0.007762854	0.216230526	0.035300072	0.092759931	0.10531457	0.013265678	0.155855744	0.014534389	0.091941924	0	0.054723448	8.14E-03	0	0.227815027	0.838603572	0	0.128205128	0	0	0	0	0	0.071612718	0.00E+00	0	0.167794214	0	0.27923064	0	0	0
Stard10	0.425387102	0.077532001	0.217221305	0.098040698	0.372524635	0.145873244	0.269628943	2.118477286	0.795051945	0.183251856	1.26007142	0.620686177	0.510080439	0.543800265	0.709588841	0.582115076	0	0.056254076	0.092236698	0.269610409	0.249605186	0.159115093	0.013384659	0.476991369	0.081272194	0.132972836	0.521050724	0.757516507	0	0	0	0	0	0.20901614	0	0.061225739	0	0	0.032460155	0	0	0
Pde2a	0.235404896	0	0	0.028791478	1.076302554	0.569972043	1.083314352	1.067231452	0.069764772	0	0.09754004	0.076435068	0.073594511	0	0.052019094	0.002059395	0	0.011329777	0.048979767	0.038015332	0.13768767	0.045964277	0.00E+00	0	1.405262271	1.851300154	0.960765391	2.121117654	0	0	0	0	0.308921059	0	0.00E+00	0.061225739	0	0	0	0	0	0
Clpb	0	0.519251601	0.657981313	0.12091445	0.629478087	0.212695703	0.566160865	1.460043727	0.319107818	0.227760561	0.648773683	0.097865438	0.271827074	0.247006731	0.113165251	0.380461234	0.360406074	0.368471563	0.399186976	0.531054125	0.31914129	0.190129801	0.063279492	0.04147691	0.367297302	0.461884703	0.430359354	1.044794269	0	1.049700417	0	0	1.005559084	0.134113644	0.00E+00	0.12768417	0.199280049	0	0.167743476	0	0	0
Inppl1	1.029733565	0.558051087	0.429055649	0.346478165	0.088463183	0.021111477	0.03285367	0	0.177333722	0.313648687	0	0.139865387	1.003616078	0.794689459	1.54918738	0.635642642	2.231511081	1.880092206	1.138692253	1.029135204	0.343089652	0.486717215	2.67E-01	0.113863838	0.093280719	0.037331887	0.026179655	0.099508065	0	0	0	0	0.490841919	2.663001478	1.39E+00	2.777633967	0.243919039	0	0.446845022	0	0	0
Anapc15	2.286898683	1.365093584	0.308622925	1.450237182	0.608924318	0.96133936	0.427191656	0.503684438	0.61621589	0.63623616	1.991979829	0.99337462	0.431118311	0.505291795	0.84719395	0.540923266	0.618652822	0.647725358	0.264167421	0.718389391	0.815871672	0.874703046	1.10E+00	0.432653568	0.162716166	0.831129269	0	1.089570297	2.5	1.351205098	7.163323782	3.25732899	1.512377988	0.75215576	1.22E+00	0.209544025	0.375126643	0	0.511379313	0	0	0.374910959
Lamtor1	2.755986047	1.584662324	2.119459552	1.515043467	1.79716786	1.618106878	1.960536585	3.668756179	2.689780757	1.645980564	1.69518287	2.155375812	2.480724602	1.262756862	1.405218766	1.346010924	1.547606002	1.451891809	2.754101263	2.095873304	1.501682189	1.798027421	1.28E+00	1.875430186	0.672155251	1.559840659	1.219068812	1.174564536	0	4.298709919	0	5.540166205	2.256309946	1.955597628	2.27E+00	1.557524588	3.466610924	0	2.91516742	0	1.814058957	6.290446975
Lrrc51	0	0.125072066	0.217221305	0.025519036	0.06384473	0	0.184416892	0	0.196626093	0.20042076	0.136679241	0.419159305	0.269195452	0.337960663	0.323361509	0.476487641	0.068042398	0.13841739	0.301384816	0.253713726	0.090969742	0.03021075	0.00E+00	0.134508484	0	0.008133388	0	0	0	0	0	0	0	0.251635632	0.00E+00	0	0	0	0.096472015	0	0	0
Numa1	0.527092557	0.196162651	0	0.051511865	0.12577839	0.282103363	0.35290719	0	0	0.343383126	0	0	0.539684308	0.774063149	1.401478167	0.63098702	0.591460993	0.616158366	0.182484061	0.361664418	1.315368441	1.537824705	0.094792868	1.264106487	1.546895059	0.066901472	0.570600423	0.496902338	0	0.966273727	0	0	2.681167444	0.717870215	1.845674877	0.06645843	0.809595699	0	0.370262025	0	0	0
Il18bp	0	0	0	0	0.001060471	0	0	0	0.053604932	0.074706032	0	0.111793002	0.063837549	0.11411886	0.009641132	0.082071968	0.026531357	0.018008115	0.007492264	0.010355929	0.068245731	0.010080483	0.00E+00	0.14781529	0.221828124	0.004066694	0	0.829044298	0	0	0	0	0	0	0.00E+00	0.081859856	1.034440979	0	0.771912894	0	0	0.374910959
Rnf121	0	0.059710048	1.02124183	0	0.147067937	0.021641087	0.038642863	0	0	0	0	0.024362435	0.093910249	0.071231884	0.889676893	0.051823375	0.108720519	0.073013238	0.014534389	0.111862255	0.191218649	0.39517127	1.47E-02	0.219498242	0.173488661	0.016667333	0.07728692	0.002021059	0	0.327890353	0	0	0	0.354931702	0.00E+00	0.094464387	0.095182799	0	0.301272553	0	0	0
Nup98	0.572096938	0.034022169	0	0.046814085	0.059230597	0.123110258	0.127223692	0	0	0	0	0.006785817	0.227021875	0.425945126	0.077805854	0.308497703	0.381934079	0.364923663	0.716796024	0.234379357	0.228386021	0.249948569	5.64E-01	0.288874057	0.990704762	0.038474973	1.25167369	0.706993036	0	1.072668234	0	0	0.336846465	0.582310792	5.01E-01	0	0.240885566	0	0.200434189	0	0	0
Pgap2	0	0.418257634	0	0.476719323	0.367786897	0.562120265	0.126337427	0.174179614	0.069921206	0.16837431	0.925875165	0.136811638	0.369463324	0.544669242	0.210293757	0.466422719	0.455336352	0.790701012	0.969631002	0.856322259	0.34382327	0.604397618	3.39E-02	0.924477607	0.51845429	0.054620212	1.79018976	0.255755408	0.897988506	0.500801282	0	0	0.222174875	0.467638862	1.37E+00	0.26060103	1.104550365	0	0.786666328	0	0	0
Rhog	0.371360665	0.987460064	0.741021103	1.153180356	0.014204167	0.073988576	0	0	0.026320984	0.034887088	0	0.242999761	0.155083407	0.203539203	0.437540507	0.364127562	0.904791419	2.189828531	0.923066626	1.166340057	0.090335823	0.110856911	0.044889121	0.262483947	0.116992648	0.013324805	0.151524335	0.637901899	0	0.512820513	0	0	0.301042077	0.611355122	0.00E+00	0.081859856	0.946979517	0	1.410986808	0	0	0.762586977
Stim1	0.425387102	0.06859935	0	0.05588202	0.34035338	0.282773442	0.055374047	0.044641661	0.078492936	0.458203637	0.272108844	0.060698608	0.335520015	0.808183581	0.25007518	0.297403865	0.292398645	0.431009035	0.066744786	0.238072558	0.374332538	0.305492381	8.14E-03	0.237791747	0.408774917	0.473465616	1.480282298	0.823010738	0	0.550236602	0	0	0.181076277	0.317550265	0.00E+00	0.155690126	0.164462703	0	0.488675009	0	0	0
Rrm1	1.152604887	0.336308104	0	0.215516124	0.024879196	0.151267623	0.062549302	0.592979127	0.053448497	0.279014238	0.30887405	0.209150483	0.502698009	0.467550625	0.067616248	0.513197065	0.236043005	0.319736958	0.070663501	0.168402349	1.931023614	1.396486082	1.17E-01	0.631909646	0.118939758	0.232101071	0	0.137819218	0.515676568	2.009829051	0	0	0.22285075	0.101861694	0.00E+00	0	0.090465808	0	0.288216824	0	0	0.493900331
Trim34	0	0	0	0.002408156	0	0	0	0	0	0	0	0.016567318	0.055283344	0.162398327	0.025647074	0.163310325	0	0.020174271	0.008346869	0.014277591	0	0	0.00E+00	0	0	0	0	0	0	0	0	0	0	0	0.00E+00	0	0.081139853	0	0.093736575	0	0	0
Trim5	0	0	0	0.023878574	0	0	0	0	0	0.08797783	0	0.200500975	0.557342223	0.615991934	0.126861678	0.544675852	0	0.029663116	0.011983743	0.024119976	0.042902563	0.010080483	0.00E+00	0.040532763	0.007416523	0.005431358	0	0	0	0	0	0	0	0	0.00E+00	0	0.409573945	0	1.11432533	0	0	0
Fam160a2	0	0.02737476	0	0.004591529	0.364040589	0.046340062	0.472048744	0	0	0	0	0	0.090305421	0.050832863	0.015865504	0.063308857	0.109483154	0.033980953	0.006982343	0.175273257	0.03461142	0.20345541	1.21E+00	0.095477006	0.58537286	0.088394325	0	0.171579389	0	0.500801282	0	0	0.119560978	0.045491766	0.00E+00	0	0	0	0.056293238	0	0	0
Prkcdbp	0	0.08796201	0	0.086381084	0.654542681	0.734524339	0.458249065	1.248606557	0.715977048	1.172823782	0.582248514	0.819047466	0.898205496	1.679953357	1.320562818	1.798483182	0	0.017139842	0	0.089510541	0.41205799	0.733096344	0.585186302	0.517612814	0.439255234	1.378683067	0.180294788	2.710725529	0	0.357117349	0	0	0	0	0.00E+00	0	0	0	0	0	0	0
Smpd1	0.203649397	2.152875712	1.401046848	2.071487997	0.192711749	0.757012188	0.773533866	1.465721673	1.618167203	0.582368373	0.924267666	0.240888215	1.534480546	0.998529949	1.088957392	1.343422797	1.740899383	3.968002119	4.759979024	4.060897837	0.730562883	1.027810195	6.72E-01	1.010139425	1.375098427	1.981425255	1.768097687	2.734786666	0	0.927310508	0	0	1.210005939	1.317033354	8.37E-01	2.14706686	0.91569886	0	0.391734399	0	2.812148481	0
Apbb1	2.351363321	1.959027379	0.664482347	1.039414316	1.722451988	0.957200768	1.604704412	0.173991718	0.136935916	0.272295364	0.959074836	0.28050288	0.412732838	0.447873825	0.874741549	0.342754689	2.365331752	2.593187608	2.565741617	1.744647308	0.70112142	0.811940367	1.37E+00	0.726044004	0.921156364	1.102129327	0.620763483	2.580420856	1.098418278	0.089905419	0	0	1.314213124	2.172910102	2.09E+00	0.423011844	0	0	0	0	0	0
Trim3	0	0	0	0.00234889	0.313333326	0.470877385	0.313885186	0.808032891	0	0	0	0	0.188960315	0.096558776	0.006549004	0.106735969	0.300247586	0.118178969	0.08135908	0.104315121	0.082827784	0.176642009	3.86E-01	0.176483699	1.310215406	0.196739021	2.166446885	0.420101269	0	0	0	0	0.108253688	0	0.00E+00	0.081859856	0.086654362	0	0.4957044	0	0	0
Arfip2	0	0.214080781	1.126887537	0.159528951	0.164121098	0.19243514	0.294696027	1.073908571	0.16411644	0.488304452	0	0.232199774	0.172280112	0.339173776	0.462258497	0.329163597	0.475365631	0.332651994	0.176140698	0.578855647	0.349479605	0.288725094	5.65E-01	0.156537986	0.714698231	0.934489769	0.421656266	0.669348419	0	0.471342383	7.163323782	0	0.399945228	0.180724278	0.00E+00	0	0.254620902	0	0.264653822	0	0.907029478	0
Timm10b	0.682709741	1.002500144	2.631836472	1.307399497	0.630846485	1.310459804	0.699023773	0.615193559	0.693353031	1.048445815	0.486125195	0.300352547	1.049697808	0.6402938	0.587172004	0.778861984	0.585502978	0.82535093	1.109705535	0.761638177	0.770490382	1.012149669	0.599672802	0.714764745	0.253234404	1.149186339	0.026179655	0.966881198	2.831314337	1.735819157	0	3.683241252	0.858547376	1.385427156	1.04E+00	1.273626632	1.187421552	0	0.996465513	0	0	0.459558824
Rrp8	0	0.050052305	0.801410482	0	0	0	0	0.478606298	0.022951151	0.307293527	0	0	0.071263913	0.056564485	0.00302182	0.099821039	0.071534622	0.073086587	0.054677699	0.047430495	0.086137876	0.043896615	2.29E-02	0.047477519	0.434404859	0.02209972	0	0	0	0	0	0	0.09310987	0.090252708	0.00E+00	0.511247444	0.080951995	0	0.020573084	0	0	0
Ilk	2.694345366	2.366118532	0.477463713	2.372000427	0.39703089	0.11786893	0.406426002	0.755748127	0.319075247	0.885813737	0.51819749	0.798809408	1.226450868	1.139493277	1.89335456	1.302104638	2.615221777	2.957476059	3.729297186	2.775100365	1.353553502	1.196298674	0.853831319	0.797593063	0.33493762	0.442626149	0.970465827	0.199715343	0.515676568	1.768545805	0	0	1.474869492	0.965145505	2.65E+00	1.027596776	1.161958502	0	1.169131488	0	0	1.633820062
Taf10	6.499773037	4.460285754	4.921331035	4.352496267	2.139808977	1.699742978	3.368048434	2.372476008	3.539667559	1.214187461	3.736652667	2.640681557	1.63981142	1.509052649	2.602208634	2.447295799	3.706692575	3.387914026	4.825593469	3.288001932	2.219871751	2.406973638	1.63E+00	2.200954734	0.726798082	2.671421015	1.295278956	1.390429134	0.515676568	7.389838766	7.163323782	0	2.385604675	4.131981045	6.32E+00	2.507349533	1.399063988	0	2.026611413	6.925207756	5.771324211	1.328600849
Tpp1	0	0.660996187	0.217221305	0.096108771	0.162990689	0.021641087	0.459268651	0	0.085986001	0.219487489	0.073192511	0.174100953	1.369242352	1.422474759	1.402983607	0.798787147	0.497155471	1.6039849	1.192946538	1.03219908	0.276978222	0.39843985	4.85E-01	0.991161178	0.066216641	0.187900322	0.12964623	1.062000343	0	0	0	0	0.217240146	0.091230137	5.75E-01	0.160922817	5.07776944	0	4.238304505	0	0	0
Dchs1	0	0	0	0	0.154660124	0	0.46261197	0	0	0.107863229	0	0.017761548	0.190234804	0.314457665	0.203286208	0.154127139	0.019918335	0.002546722	0	0	0.21666422	0	1.32E-02	0	0.53728222	0.028575335	1.337613697	0	0	0.471342383	0	0	0	0.054704595	0.00E+00	0	0.532861664	0	0.062176363	0	0	0
Mrpl17	2.15117085	2.73409755	2.305256619	3.541260878	2.853815876	1.138749095	1.383175226	3.183666976	3.109162513	1.359977148	2.456554426	0.792685845	1.998979017	1.899584821	2.87809774	2.249939262	2.10383041	2.400849009	1.293706335	3.145245031	2.236606038	1.888594029	1.836059909	2.721845639	1.851481061	3.600699197	2.224329291	3.141732838	1.529750231	3.489984039	0	0	2.480313921	1.641925612	3.54E+00	3.423995182	3.371790192	0	2.691401073	0	2.76854928	1.427103436
Olfml1	0	0.070019228	0	0.002408156	0	0	0	0	0.022951151	0.296569243	0	0.181390412	0.183808233	0.473389997	0.059750798	0.304901377	0	0.050070475	0.013455853	0.023466786	0.018068371	0.010080483	0.00E+00	0	0.011404552	0	0	0	0	0	0	0	0	0	0.00E+00	0	0	0	0	0	0	0
Ppfibp2	0	0.23140236	0.549752611	0.05881022	0	0	0	0	0	0	0	0	0.078631694	0.049892793	0.025031113	0.040296887	0.201583958	0.365776601	0.508482806	0.386197565	0	0	0.00E+00	0	0	0.005832944	0	0.004042119	0	0.467901928	0	0	0	0	0.00E+00	0	0.547198713	0	0.267734551	0	0	0
Cyb5r2	0.102406554	0.58012304	0.548621471	0.720920996	0	0.06142808	0	0	0	0	0	0.026093718	0.071140426	0.066656161	0.010983922	0.035916377	0.143815466	0.23454053	0.263210449	0.308366255	0.033384134	0	0	0	0.049960309	0.005431358	0	0.002021059	0	0	0	0	0	0	0	0.061225739	0	0	0	0	0	0
Eif3f	5.001447956	3.985045985	2.527525001	4.025641324	5.928398972	5.665590468	4.236970187	1.960224234	4.565032954	3.417956701	5.538503938	5.626573656	2.576249181	2.301071118	1.569417141	2.655965557	3.380630227	2.331875345	2.105362379	3.008254505	4.864444829	3.248854523	6.98E+00	2.44969554	2.338627126	2.218802702	1.573073371	3.995614909	1.332622601	7.966832458	0	6.51465798	2.806413724	2.555301017	3.29E+00	3.46960845	4.418082435	0	4.461563095	4.901960784	12.56192433	4.384734174
Ric3	0	0	0	0.212652844	0.155908556	0	0.001668354	0.680549884	0	0	0	0.153853291	0.046925665	0.210432196	0.010498914	0.042006701	0.035704722	0.094541394	0.025728484	0.170392801	0.215318323	0.279382631	0.018956491	0.149380921	1.060506357	0.184245686	0.15457384	0.304930699	0	0.518877549	0	0	0	0	0.00E+00	0	0	0	0	0	0	0
Lmo1	0.527092557	0.478988077	0	0.315301818	0.876319982	1.245267258	1.369520903	0.366568915	0.234307271	0.359880309	0.142146411	0.179032562	0.083581359	0.375118076	0.095999714	0.503919191	0.222360821	0.633458909	0.234007369	1.194114505	1.76815309	1.83436407	5.48E-01	1.847967022	0.542727446	0.636029423	0.169422608	0.209280707	2.961696326	1.633515207	0	5.076142132	0.368394725	0.745163606	1.54E+00	0.209544025	0	0	0	0	0	0
Rpl27a	46.94959184	26.54239156	34.42374863	33.60703858	64.67595848	41.31106074	33.26558604	41.11014848	35.41293061	25.43441994	26.74788997	30.29424262	19.61601992	17.731946	14.20899746	20.90624549	28.25811994	15.21048518	13.10837597	18.96505217	32.98223144	25.05520916	1.96E+01	18.75892447	13.23837783	12.03780176	14.70403689	9.913507946	65.17549586	26.8655154	58.77377706	43.99520243	40.81323614	27.85591643	2.30E+01	24.41468368	47.92043937	19.30501931	33.61246567	150.0745518	61.05491633	30.0653982
St5	0	0	0	0	0.125736437	0	0.048419116	0	0	0.7425197	1.359957109	0.464133643	0.617165027	0.974859681	1.264603199	1.287137647	0.160204581	0.025985773	0.006727927	0.076649913	0.175762966	0.010080483	8.14E-03	0.041661112	0.02347901	0.055224946	0.89509488	0.401329936	0	0.424520292	0	0	0.439618053	0.310779296	1.38E+00	0	0	0	0	0	0	0
Akip1	0.051203277	0.087490472	0	0.730648149	0.212223007	0.536571618	0.335858317	0.037737558	0.052378508	1.011835524	0.73148709	0.47941936	0.389571722	0.578920101	0.545450523	1.158547114	0.105428249	0.274814346	0.349265978	0.364854738	0.272240036	0.336623714	5.08E-02	0.293301123	0.155617889	0.236653648	0.447835921	0.17451821	0	0.357117349	0	0	0.108265129	0.048590865	5.45E-01	0.288606987	0.987463833	0	0.337752493	0	0	0
Tmem9b	1.519578925	5.322517022	6.998368842	4.980762696	0.826049682	1.850850888	2.104839692	3.304160048	4.513722854	2.210918444	1.534777035	1.415928595	3.066488474	1.628487216	3.395213199	2.227404045	2.831996497	4.072568235	3.957408554	5.245282041	1.794088609	2.345492723	2.37E+00	3.315520996	1.740891108	2.657911965	0.960042811	1.527747812	0	2.064103597	0	0	3.488448133	2.666862518	1.85E+00	3.47687125	1.528231974	0	1.403478994	0	0	0
Nrip3	1.234177821	0.127694735	1.781719334	0.188683219	1.209069053	1.319723044	0.955297532	0.29626463	0.434987413	0.042516284	0.325062588	0.199743259	0.061797296	0.240731094	0.165952905	0.203074923	0	0.211167125	0.194919232	0.430730445	0.100427388	0.197223939	4.72E-01	0.040725898	2.057026054	0.610507562	3.570865245	1.57996871	0	0	0	0	0.055119195	0.174610547	0.00E+00	0	0	0	0	0	0	0
Dennd5a	2.007299894	4.727342991	3.601214089	3.979212365	0.950845167	0.74012348	1.379543392	1.404336919	1.842840953	1.553689138	1.172088383	1.387916707	3.38388577	2.265258449	3.717577254	1.766950224	3.781428732	5.608395273	4.539755552	4.703960572	1.720517634	2.679785378	2.07E+00	2.524249589	0.914619195	0.341580154	1.231831723	0.976856007	1.329320459	1.296138804	0	8.759383384	2.001063105	2.870381547	2.58E+00	1.545047549	1.075679618	19.30501931	0.60357249	0	0	0.511954129
Tmem41b	0	0.3017509	0.549752611	0.00704667	0.347836701	0.938195359	0.173351887	0.698831052	0.26911817	0.364291332	0.37852979	0	0.46613575	0.29203989	0.100841248	0.27337073	0.605717124	0.755207477	1.098281375	0.784537704	0.40169645	0.789349879	3.52E-02	0.656827272	0.944879318	0.912903869	1.471284344	0.479151906	0	0	0	0	0.781743401	0.415260626	1.59E+00	0.094464387	0.338038785	0	0.289924346	0	0	0
Ipo7	0	0.303494162	0	1.177246186	0.440921516	0.215606045	0.930659379	0	1.063063773	1.64727197	0.849995191	0.026131672	1.380192545	0.869622199	0.11995393	0.333895959	1.141712892	0.78000671	1.055181842	0.49255605	1.263075339	0.89811064	3.52E-01	0.893698128	1.964747632	0.156939367	1.634965475	0.160902704	2.530364372	0.967842883	0	0	1.003537749	0.74641539	7.47E-01	0.365234152	0.419917405	0	0.295754889	0	0	0.43157395
Zfp143	0	0.050052305	0	0.00234889	0.022871258	0	0.001668354	0	0	0	0	0	0.134794549	0.231087683	0.008936571	0.093765668	0.126884167	0.202149037	0.042251841	0.089216339	0.298251305	0.395344122	5.10E-01	0.244761072	0.129704587	0.023918109	0.169422608	0.306923152	0	0.132717524	0	0	0.215373683	0.519662534	0.00E+00	0.143085595	0.178166108	0	0.166818565	0	0	0
Wee1	0	0.054918501	0	0.220787106	0.001335368	0	0.095608923	0	0.04617825	0.334650416	0	0.046638291	0.185641883	0.439191524	0.067351043	0.6604468	0	0.039507772	0.273358482	0.038954021	0.408515068	0.363186839	7.34E-01	0.215580782	0.007613804	0.067605103	0	0	2.133105802	0	0	0	0	0	0.00E+00	0	0.081139853	0	0.079692352	0	0	0
Swap70	0.371360665	0.287444779	0	0.07466564	0.174611489	0	0	0	0	0.427313392	0	0.201789712	0.569503295	0.802058755	0.091848855	0.687405128	0.31812546	0.184583507	0.519412285	0.048686376	0.21855194	0.412993806	4.87E-01	0.802086903	0.022966888	0.01028069	0	0	0	0.955394138	0	0	0.328419348	0.221901149	0.00E+00	0	0.700795869	0	0.335354658	0	4.523666006	0
Sbf2	0	0.133794162	0	0.382772551	0.130117465	0	0.444490048	0.618585044	0	0.149938433	0	0.026944736	0.262692043	0.45502998	1.34047147	0.132401609	0.186367662	0.414429483	0.092786914	0.245987798	0.522854828	0.436924716	2.70E+00	0.291309552	1.662470197	0.008433972	0.992025909	0.590453956	0	0	0	0	0.28207296	0.518789805	5.60E-01	0.06645843	0.43387523	0	0.328413803	0	0	0
Adm	0	0.253326125	0	0.391940855	0	0.400833734	0	0	0	0.017623133	0	0	0	0.140644706	0.015967836	0.060909145	0	0.940421752	0.66322831	1.540795934	0	0.155896588	0.00E+00	2.024522194	0	0	0	0.002021059	0	0	0	0	0	0.143225437	0.00E+00	0	0	0	0.031226775	0	0	0
Ampd3	0	0.10264072	0.214527824	0.093137615	0.085251492	0	0.274122807	0.100220684	0.18456447	0.687318527	0	0.315913443	0.452133398	1.184593861	0.844237085	1.300912426	0.012971851	0.700335766	0.826986274	0.903327933	0.118096086	0.07665559	2.29E-02	0.415807201	0.315409799	0.066624027	0	0.046882325	0	0	0	0	0	0.146221256	0.00E+00	0	0.080951995	0	0.030838499	0	0	0
rnf141	0.338753388	0.407962597	0.850051003	0.115743141	0.078772218	0	0	0	0	0	0	0.007351449	0.011345162	0.030428874	0.034975723	0.023229963	0.095673472	0.159587487	0.041187374	0.191107815	0.065351035	0.139722841	0.01234763	0.219257872	0.105963843	0	0	0	0	0.269905533	0	0	0	0	0	0	0.090465808	0	0.094504629	0	0	0
Ctr9	0.24185323	0.303660802	0.685588921	0.531164152	0.217746453	1.592018967	0.845910588	0.395365768	0.945566579	0.874055936	1.66145394	0.194221987	0.894597758	1.359285534	1.488670702	0.678700798	2.104017572	2.277309582	1.648092224	1.431781391	2.146598517	2.312846863	1.31E+00	1.11113173	2.456617465	1.064740907	3.991569977	1.39146412	1.760696488	1.383567911	0	0	1.534186439	1.805836325	1.57E+00	4.91219147	0.471135394	0	0.113183082	0	0.907029478	0
Eif4g2	6.595708936	9.888903716	8.893421132	5.802481992	6.088426673	9.551318623	5.398342369	3.450269195	6.527564601	5.976886395	3.876004606	3.037119231	10.53540273	9.158739772	10.44126503	5.388686367	9.570234165	12.18512746	10.31862784	7.96725908	9.405399977	9.256793586	11.27645228	7.35392977	6.479601949	5.680390803	2.682599951	3.506587835	8.232222496	11.99478866	0	14.29954959	8.868662871	11.08459587	1.03E+01	14.34391573	2.299664659	9.652509653	1.824842798	0	0	0.625543807
Galnt18	0	0	0	0	0.347771638	0.123878896	0.087061979	0	0	0.009792334	0	0	0.082067443	0.259184821	0.015037691	0.295098276	0	0	0	0.009829942	0.011046526	0.024831148	0	0	1.207722344	1.425232178	1.261293932	0.214638594	0	0	0	0	0	0	0.00E+00	0.423011844	0	0	0	0	0	0
Usp47	0.306055951	0.338880643	0.431749129	0.218111584	0.551437965	0.312898742	1.171733051	0	1.162025033	0.937146345	1.697787624	0.250733546	1.553932367	1.046525906	1.345399314	0.637604711	1.372146823	1.058201311	0.823918113	0.729180342	1.278006266	1.766298468	1.04E+00	1.222510062	1.983818425	0.150917593	1.261973787	0.368368616	0	1.256878512	0	0	0.487873724	0.747625739	4.21E-01	0.958003458	0.172543355	0	0.420935708	0	0	0
Dkk3	0	0	0	0.002183373	0.309030089	0.603311761	0.879582247	1.185475721	0.206468706	0.809565657	0	0.17702433	0.435742001	1.167391017	0.464910536	0.657566135	0.021548241	0.031331241	0.27123793	0.026116036	0.303018694	0	2.88E-01	0	1.0713227	1.560633814	2.706891802	1.242095035	0	0.538677009	0	0	0.068271036	0	0.00E+00	0	0	0	0	0	0	0
Mical2	0.274213009	0.026186305	0	0	0.234012919	0.48120338	0.037607416	1.025036476	0	0	0	0	0.096351534	0.046905134	0.186632957	0.002294308	0	0.050589346	0.248645928	0.01608115	0.041441416	0.103521483	0	0	1.266298884	0.835258695	0.777599019	0.912947182	0	0	0	0	0.068271036	0.054704595	0	0	0	0	0	0	0	0
Arntl	0.149342891	0.052708871	0	0.002408156	0.11691636	0	0	0	0	0.255649862	0	0	0.173126522	0.136493363	0.886977398	0.121738607	0.153660936	0.088014911	0	0.051952976	0.219803893	0.104758356	6.61E-03	0	0.516914473	0.329703036	0	0.087153159	0	0	0	0	0.232757249	0	6.83E-01	0.081859856	0	0	0.042052498	0	0	0
Btbd10	0.620152684	0.14150918	0.657981313	0.487693095	0.563507094	0.200376603	0.530835308	1.602948147	0.050339033	0.120582171	0	0.235232	0.238005098	0.212899673	0.153674537	0.221289243	0.740230899	0.725737366	0.64996518	0.505942298	0.37724545	0.443682395	6.18E-02	0.938797537	1.064586544	0.308935685	0.12810002	0.923511555	0	0.20880314	0	0	0.372712713	0.617448462	2.73E+00	0.580029733	0.159673751	0	0.061757408	0	0	0
Far1	0.221513379	0.033668107	0	0.044465195	0.016612229	0	0.003336709	0	0	0	0	0	0.079253194	0.076840481	0.228788765	0.030151191	0.257455808	0.172827382	0.022821476	0.058424779	0.116952226	0.177422751	0.024827878	0	0.09222823	0.533485071	1.119570085	0.051679587	0	0	0	0	0.133828499	0.048590865	4.84E-01	0	0.093769047	0	0.45066629	0	0	0
Spon1	0.527092557	0.373129447	0	0	0.010310462	0.569395326	0.543107284	0	0.218414248	0.39582636	0	0.233380013	1.078243476	0.703712336	0.944536297	0.178414031	0	0.596187526	0.031753397	0.44989433	4.430985091	7.119601847	5.23E+00	6.553139009	1.120594795	0.302212476	2.423592531	0.004042119	0.515676568	0.20880314	0	0	1.758021478	1.711385615	5.60E-01	0.349851591	0	0	0	0	0	0
Rras2	0	5.648379217	0.729820464	4.467018958	0.215298505	1.159259348	0.579516751	0	0	0.274355949	0	0.176112148	0.271634466	0.093186578	0.02101842	0.133639034	2.297798097	11.42064501	4.853212415	7.012437417	0.199917834	0.250135844	7.08E-01	0.131549821	0.37652883	0.619915378	0	0.127023291	0	0.823720189	0	0	0	2.233187184	0.00E+00	0.731749109	0.19096375	0	0.075586408	0	0	0
Copb1	1.317111445	0.60025081	0.523150749	0.363379596	0.325816437	0.72238403	0.838720478	0	0.016316275	0.547482251	0.141554838	0.079512248	1.482394118	0.863326802	1.495052187	0.738863132	2.371314247	1.888158192	1.371223655	1.242459904	1.649982264	1.423043852	4.25E+00	1.204972721	1.188605794	1.550807783	1.287594466	0.578704248	0	0.481974166	0	0	0.986897206	1.98743647	2.39E+00	0.705278106	0.327467965	0	0.426755951	0	0	0
Psma1	0.389956665	1.286119853	0	0.780362023	0.934174709	2.324402125	3.10745882	0.429957247	1.029309197	1.647597193	1.510834113	0.685414386	2.688585194	1.409918007	3.100503105	1.231425373	2.251479142	1.611044204	1.890364022	1.318903022	2.723297502	2.349550785	2.291690783	2.944429429	1.02729414	1.451283738	0.52282631	1.895039123	0.431331953	5.19831613	9.842519685	0	2.271033726	1.809329164	3.178393884	2.799911901	1.707326718	0	1.448839487	0	0	1.176470588
Pde3b	0	0.038101915	0	0	0.001535575	0.021111477	0	0	0	0	0.097380465	0	0.045365048	0.160839131	0.018913526	0.045777943	0.107075101	0.113880901	0.02079489	0.031942494	0.143392812	0.207368215	1.05E+00	0.229035673	0.22964612	0.122850123	0	0.197123824	0	0	0	0	0.363011393	0.037959308	0.00E+00	0	0.17089965	0	0.48758923	0	0	0
Calca	0	0	0	0	0.082788477	0	0.370178514	2.008820601	0.241516725	0	0	0.01441986	0	0.010094703	0.211640212	0.059225927	0	0.017823664	0.006727927	0.016953982	0.032303836	0.086351257	0.00E+00	0	0.020168857	1.912979055	0	0.502477259	0	0	0	0	0	0	0.00E+00	0	0	0	0	0	0	0
Insc	0	0.062764001	0	0.055772296	0.001424023	0	0	0	0	0	0	0	0	0.022781119	0	0.031205276	0.382530915	0.231017142	0.532729955	0.184989252	0	0	0.00E+00	0.082761066	0	0	0	0	0	1.013621795	0	0	0	0	0.00E+00	0	0	0	0	0	0	0
Nucb2	0	0.245906762	0	0.451301955	0.317532514	0.355939572	0.05008747	0.252016129	0.87029345	1.802943127	1.089240239	1.629274347	0.310113959	0.874088667	1.012740115	0.591087993	0.086504572	0.136512108	0.030301838	0.235862539	0.494828777	0.928926344	4.60E-02	0.388897535	0.760144717	0.296828858	0	0.086584422	0.431331953	0.132717524	0	0	0.327514279	0.161865426	0.00E+00	0.061225739	2.28998116	0	1.537395869	0	0	2.555461144
Pik3c2a	0	0.100307043	0	0.033033216	0.140398391	0.513136289	0.363963222	0	0.248573126	0.340444198	0.66693344	0	1.060913161	0.983934316	0.608775675	0.46498245	0.746765861	0.978090765	0.75604284	0.820899864	0.49204776	0.48525447	5.48E-01	0.305794255	1.135219832	0.08129669	0.912987129	0.816044858	0	0	0	0	0.446349102	0.740786376	7.47E-01	0.06645843	0.292085003	0	0.352983069	0	0	0
Rps13	38.22969466	23.49936874	24.68804692	26.74068286	40.25412403	25.60298984	22.02612514	26.92850101	27.04700121	18.73177271	14.74638911	26.82287176	13.32565447	14.32279043	9.304422522	18.84276364	26.11968623	14.93241479	13.64923416	17.63522496	28.32427113	22.67882925	1.64E+01	21.88959664	7.906313823	9.567791306	8.03370388	10.59478761	49.88142977	19.86319648	70.22904696	34.68379064	30.98531099	28.24678259	2.05E+01	23.75988805	30.23071517	19.30501931	25.46212129	30.21245119	50.53357278	28.54336812
RGD1311703	3.52956164	2.82714271	0.491471966	2.531449027	1.494784653	1.540125844	2.349531638	4.37987832	0.918886925	0.944023017	1.897790765	2.05772562	1.998242066	2.090691626	2.374466337	2.053815855	4.474180637	4.582465907	4.94980744	4.619509001	3.501470884	3.58514693	3.65E+00	3.652886652	1.87861214	2.234526776	1.779746602	3.76209483	2.133105802	2.639568531	0	5.076142132	3.742927479	5.365907968	5.30E+00	10.87322888	1.439998341	9.652509653	1.521234797	11.64362172	0	2.93142375
Sox6	0.527092557	0.41941447	0	0.392292244	0.087184736	0.466853408	0.055343406	0	0.016316275	0.176547438	0	0.114887225	0.510325405	0.852391988	0.157877179	0.167648627	1.563146991	1.102084283	1.113188934	1.001231466	1.736923061	2.908994005	3.670094891	1.099957463	0.051958371	0	0	0.004042119	0	1.061342435	0	0	2.041488933	2.583158513	1.87E+00	0.855806132	0	0	0	0	0	0
Rps15a	42.08463698	17.67311543	24.90451418	21.76252941	49.15772431	34.20417971	21.82095847	28.79816044	35.52240025	25.61727339	26.49238651	30.79762684	20.7559585	19.39015316	14.892302	20.82819772	23.1824757	11.71000308	9.777309636	11.60769725	27.64866249	21.35461517	1.34E+01	21.25842454	8.790178991	10.14832162	7.574512927	12.01608766	59.56700002	28.28838366	41.8407153	49.92722335	26.62034122	23.0775695	1.44E+01	18.40080557	32.44176352	19.30501931	22.30971391	86.40384199	56.26425209	36.56278476
Arl6ip1	0.286608173	3.302741243	0.472753579	2.650191068	0.711357742	0.875436877	2.334544619	4.925818746	2.634101859	2.129975207	0.67628172	1.121937566	3.011777833	3.029496739	2.507170427	2.493426323	2.296691613	3.845757387	3.818077205	3.378233421	4.430370017	7.889278033	3.03E+00	7.632025965	4.186852708	6.801015003	4.064105624	5.784887214	2.530364372	4.249092202	0	3.683241252	2.65728452	2.892415999	6.38E-01	4.072896423	0.792077138	0	2.163321555	0	8.528784648	0
Syt17	0	0.022666999	0	0.011465392	0.13367688	0.107930752	0.112123361	0	0	0	0	0.021619337	0.058225099	0.369487595	0.109711206	0.23315063	0	0.027526079	0.008346869	0.056235855	0.34880368	0.210790465	5.07E-01	0.387315772	0.115193113	0.483455551	0.151524335	0.132242974	0	0	0	0	0.395741311	0.048590865	0.00E+00	0.061225739	0	0	0	0	0	0
Coq7	0.843494409	0.641112699	0	0.429201879	0.534954619	0.084438726	0.550851664	0.856890062	0.705088962	0.78918248	1.253705142	0.196511985	0.329520685	0.465540835	0.534864804	0.227045783	0.530254228	0.488229913	0.560177823	0.37350457	0.925641781	0.590038315	0.648843054	0.257765471	0.169473807	0.737205669	0.114277282	0.277527239	0	1.877246241	0	0	0.68144404	0.590651957	7.26E-01	0	0.090465808	0	0.121213548	0	0	0
Tmc7	0	0.117697574	0	0.05725527	0	0	0	0	0	0	0	0	0	0	0	0	0.081014249	0.223816213	0.319911356	0.142201724	0.056421259	0.023232071	0.00E+00	0	0.002759482	0	0	0	0	0	0	0	0.07505817	0	0.00E+00	0	0	0	0	0	0	0
Knop1	1.356724599	0.499322085	0.433801839	0.605577363	0.399673845	0	0.75496917	0.261441195	0.195889322	0.11319126	0	0.306715993	0.511275203	0.6087416	0.114444613	0.216529686	0.811963574	0.606852685	1.533423826	0.465618324	0.957757354	1.11136834	3.35E+00	0.222980204	2.622625254	0.836929876	3.991744278	0.751914553	0.431331953	1.75846557	0	0	1.175833002	0.743563525	1.15E+00	0.188909909	0.271029392	0	0.080666603	0	0	0
Gde1	0.346356331	0.455538613	0	1.041167593	0.013493755	0.404668419	0.145632595	0	0.090291024	0.14070829	1.706675511	0.176548271	0.20009803	0.168900597	0.048398063	0.272805709	0.092203559	0.350598229	0.241401527	0.335133298	0.091385556	0.282771315	6.61E-03	0.082193874	0.279266812	0.187500753	0.195663737	0.660744084	0	0.132717524	0	0	0	0.090252708	0.00E+00	0.308737265	0.138559809	0	0.079697877	0	0	0
Ccp110	0	0.235416486	0.423963178	0.237263839	0.023660379	0	0.499894425	0.037737558	0	0.020677562	0	0	0.076930189	0.283931384	0.289965524	0.178903523	0.330281412	0.668308886	2.424541158	0.400209635	0.264940336	0.179956226	2.47E-02	0.027501994	0.725912983	1.760957589	0.151524335	0.09578571	0	0	0	0	0.066914249	0.689384915	5.01E-01	0	0	0	0	0	0	0
LOC361635	0	0.273165414	1.056942756	0.189425282	0.311010976	0.135453342	0.133575224	0	0.042428614	0.482175358	0	0.13391908	0.206030857	0.551193918	0.713737742	0.448763387	0.302418466	0.490774075	0.078709743	0.261249997	0.411758359	0.392197715	1.33E+00	0.524765231	0.327500258	0.108174883	0.532022134	0.443966689	0.515676568	1.426657147	0	0	0.112805241	0.214594839	0.00E+00	0	0.423385344	0	0.271478027	0	2.029220779	0
Gprc5b	0	0.324080437	1.126887537	0.011531947	0.053046067	0	0.053141781	0	0.83954537	0.570687169	1.730295552	1.294968635	2.801484827	2.281392797	2.565453663	2.315915409	0.142047364	0.116300327	0.203185102	0.35515925	0.150620969	0.405603631	0.021436563	0.584097969	0.427695334	0.446686304	0.026179655	0.006063178	0	0	0	0	0	0.071612718	0.00E+00	0	0	0	0	0	0	0
Thumpd1	0	0.21206189	1.429890002	0.113062081	0.202553465	0	0.665487767	0.846979635	0.246512888	0.044679422	0	0.045561346	0.257432706	0.270132349	0.513678098	0.322847398	0.860038557	0.548586978	0.413412722	0.404017426	0.888135955	0.937693821	7.83E-01	0.586021381	0.735051406	0.165629721	0.26632577	0.815681267	2.155172414	0	0	0	0.808919548	1.053339141	0.00E+00	0.081859856	0.180859654	0	0.089158257	0	0	0
Eri2	0	0	0	0.002183373	0.004543858	0	0.215770346	0	0	0.180183427	0	0	0.065528574	0.094581837	0.002818212	0.023866758	0.134568121	0.153118273	0.016260915	0.038354331	0.206875916	0.229255381	0.013301191	0.154519088	1.224674174	0.021946579	0.228811255	0.451355098	0	0	0	0	0	0.12980354	0.00E+00	0	0	0	0	0	0	0
Exnef	0	0.094146002	0	0	0	0	0	0	0	0	0	0	0	0.009131228	0.00870986	0.002059395	0	0	0	0.005214643	0.112198297	0.028274851	1.81E-02	0.157175917	0.089707634	0	0	0	0	0	0	0	0	0	0.00E+00	0	0	0	0	0	0	0
Lyrm1	0.408496732	0.295833631	0	0.245539968	0.228007321	0.153919995	0.739222871	0.813208676	0.02924943	0.493999713	0.210279006	0.099813325	0.26485024	0.26893176	0.401997253	0.397021389	0.370391704	0.189932568	0.594642076	0.21676723	0.515274127	0.58541979	0.699993101	0.816094362	0.517501302	0.164773323	0	0.23077162	0.515676568	0.404432581	0	0	0.383566842	0.427190585	0.00E+00	0.344600035	0.252485694	0	0.06492031	0	0	1.643115347
Tmem159	0	0.309086263	0	0.034494058	0.001335368	0	0.060530856	0	0	0	0	0.264765138	0.135803994	0.226447905	0.021426981	0.454030587	0.211899719	0.267684033	0.34833331	0.517190278	0.065922405	0.174813194	1.23E-02	0.10516523	0.014250919	0.016113634	0	0.006063178	0	0	0	3.683241252	0.066914249	0.145539736	0.00E+00	0.06645843	0.336068364	0	0.131497736	0	0	0
Crym	0.32564804	0.08401336	0	0.29299859	0.29706439	1.12776187	0.245642968	0.229758636	0.382401697	5.11476383	2.248789136	10.49616732	0.541031798	2.936801953	0.557107181	13.51772516	0.289776122	0.063396866	0	0.171709658	2.69276911	0.936343818	2.965493683	0	0.8311714	0.478850705	0.07728692	0.061029741	3.910265123	0.585372633	7.163323782	0	3.959720383	2.259348499	4.10E+00	0.06645843	0	0	0.037746675	0	0	0
Uqcrc2	3.521798446	1.771417173	1.169879717	2.029576122	2.756173682	5.203383512	3.530334163	4.986322408	3.755986426	1.208141846	1.895563975	1.819333714	3.725652768	1.744530122	2.101766815	1.520027148	3.297127636	1.751480208	2.94373444	1.807963127	2.872948524	1.832986561	1.440164297	3.130961412	1.831474815	3.789258036	2.876486604	3.128295567	0.431331953	3.517821195	0	0	2.333665382	2.737651869	3.758805988	0.715085743	0.448026259	0	1.628498934	12.62626263	0	0
Eef2k	0.556668893	0	0	0	0.014942012	0	0.055343406	0	0.106071535	0.556810075	0	0.252886237	0.228196871	0.516416792	1.556115948	0.398297903	0.097688271	0.110807539	0.293537327	0.196336506	0.413932629	0.485950016	5.71E-01	0.142299587	0.188940844	0	0	0.11148272	0	0.153723175	0	0	0.294772481	0.079706679	0.00E+00	0.242782673	0.949691045	0	0.777270523	0	0	0
Polr3e	0	0.129587738	0	0.069875061	0.008383239	0.116955434	0.005005063	0	0	0.012480608	0	0.011168941	0.094105443	0.161649456	0.036483924	0.237480062	0.14660018	0.24223155	0.343800204	0.143330052	0.121630557	0.054605814	8.14E-03	0.066024238	1.192296761	0.089325876	0.928342995	0.388392599	0	0	0	0	0.055830053	0.062088663	7.38E-01	0.434508342	0.086654362	0	0.077111512	0	0	0
Cdr2	0	0.195352423	0.115340254	0.050299326	0.05106887	0.032813566	0	0	0.016316275	0	0	0.130057543	0.046660139	0.045078703	0.021067768	0.044316096	0.013265678	0.08648858	0.036690256	0.102874045	0.219415128	0.086336376	1.32E-02	0.027501994	0.120185475	0	0	0.087381708	0	0	0	0	0.047459719	0	0.00E+00	0.423011844	0	0	0	0	0	0
Mettl9	4.076864928	4.113618662	6.473340777	4.808817006	1.357119346	2.871074001	1.813995825	1.477257206	2.890620568	1.768029953	4.457408312	2.33192683	2.081397296	1.445187296	1.458361786	1.859707227	1.874010052	2.375879096	2.364577675	3.208545657	3.205879278	2.199114652	4.59E+00	3.72014137	1.112310042	1.00133499	0.577707746	1.447671478	3.26264629	2.840105905	0	10.61630834	1.821776813	1.638000981	1.65E+00	1.545516968	0.159745713	0	0.722685563	5.330490405	0	0
Hs3st2	0	0	0	0	0.091563381	0.260993559	0.326991195	0	0.022951151	0	0	0	0	0	0	0	0	0.013347579	0	0	0.014859989	0	6.12E-01	0	0.249584513	0.478466776	0.873435712	0	0	0	0	0	0	0	0.00E+00	0	0	0	0	0	0	0
Usp31	0	0	0	0.00234889	0.372480256	0.627909994	0.037287693	0	0	0	0	0	0.004423301	0.031686864	0.005151068	0.008446569	0.021935838	0.042065314	0.016260915	0.047314589	0.052766713	0.100808875	0.52061641	0	0.203695398	0.051243907	0.213442306	0.115524839	0	0	0	0	0	0	7.47E-01	0	0	0	0	0	0	0
Cog7	0	0.118229862	0.657981313	0.00234889	0.065008275	0	0.005005063	0	0	0.033549279	0.292141396	0.022554154	0.139310424	0.169969399	0.065926964	0.181462265	0.135085279	0.20010503	0.110391543	0.100591061	0.215224691	0.263965409	2.15E-02	0.156325217	1.671795961	0.087440145	3.201845863	1.046383492	0	0.214031934	0	0	0.095757924	0.079706679	5.84E-01	0.061225739	0.080951995	0	0.032460155	0	0	0
Gga2	0.051203277	0	0	0.026750966	0.019311521	0.021641087	0.055343406	0	0.035323083	0.166138407	0	0.073150749	0.08500664	0.138860914	1.315723992	0.153524069	0.092017901	0.098696947	0.032777336	0.125460799	0.323433153	0.356824342	0	0.162695694	0.600951398	0.069340854	0.252397779	0.183072877	0	0.417606281	0	0	0.495176963	0.16259625	0.00E+00	0.06645843	0.436166311	0	0.47446652	0	0	0.250632848
Ubfd1	0	0.194310326	0.264256646	0.249363981	0.494607793	0.451635313	0.496863617	2.198653812	0.20274928	0.221541093	0.134525537	0.120464018	0.187416161	0.245422775	0.434851426	0.144343113	0.149305403	0.348983222	0.677293495	0.234840345	0.54578302	0.365574302	6.01E-01	0.07781597	0.72813266	0.182808473	0.523107197	0.532944812	0	0.908515353	0	0	0.102579884	0.366220791	8.82E-01	0	0.290723363	0	0.531951596	0	2.812148481	0.971512952
Ndufab1	3.488299093	3.054730953	5.010278378	2.762984283	7.305773911	5.497086738	5.495377115	8.722789828	4.974938511	2.607356476	2.170631783	1.787070768	4.757095528	2.141174421	2.545751329	2.610340757	4.867776002	2.436824576	3.329318025	2.983168287	4.823189158	3.591780461	4.99E+00	4.061271891	2.794135659	9.281495609	2.283525283	4.074322684	6.301475475	6.632421693	0	3.25732899	4.978507755	4.208123482	2.67E+00	3.997021781	0.732556414	0	1.186029248	0	0	0.710191671
Palb2	0	0	0	0.002183373	0.0022776	0.118102797	0	0	0	0	0	0	0.061489074	0.078265134	0.002671011	0.0165753	0	0.036659337	0	0.009590711	0.11868221	0	6.61E-03	0	0.003330538	0.023383917	0	0.033344448	0	0	0	0	0	0	0.00E+00	0	0	0	0	0	0	0
Dctn5	1.666947959	0.587798554	0	0.383343076	0.447001312	1.006155783	0.375119937	0.461786679	0.33011831	0.814291557	0.150502679	0.493034274	0.551036002	0.437555666	0.797217617	0.462394459	0.553961587	0.587311705	0.742224576	0.756854742	0.689195639	1.02270274	4.53E-01	1.53814422	0.755577082	0.765840426	0.513720275	1.575688748	0	0	0	0	0.562707673	1.544906551	0.00E+00	0.188909909	0.511119388	0	0.211807215	0	0	0
Prkcb	0.703208886	1.18635916	0.255532274	0.906342779	4.430594954	5.754817981	4.75993031	1.778267744	0.577715951	0	0.087023113	0	0.570069503	0.203407472	0.253933574	0.070531237	0.863904596	0.859908794	0.617452669	0.606126145	1.59679592	0.750035751	9.97E-01	1.578727261	7.910209802	5.058418768	5.713606398	2.677918578	0	0.775312383	0	5.540166205	1.819023386	0.557520255	2.44E+00	0.321845634	0.49604045	0	0.532979658	0	0	0
Tnrc6a	0.629499111	0.271153279	0.264256646	0.002183373	0.051808842	0.737095175	0.219347136	0.311371279	0.250718841	0.262912229	0	0	1.415231578	1.310326634	0.396952774	0.5711781	0.85738338	1.542578812	1.809822961	1.003290782	0.99812564	0.948536496	2.98E+00	0.459333888	2.246616121	1.178457054	1.575455766	2.030470173	0	0.434593655	0	0	1.035202635	0.652707598	0.00E+00	0.163719712	0.427717649	0	0.782327695	0	0	0
Arhgap17	0	0	0	0.004591529	0.001060471	0	0	0	0	0.180183427	0.440102104	0	0.345587963	0.313969072	0.057795426	0.258320588	0.066307621	0.235799005	0.035512992	0.191727905	0.070697306	0.180001281	1.47E-02	0.086449592	0.483199331	0.009899638	0.806191551	0.33529433	0	0	0	0	0.068271036	0.117534835	0.00E+00	4.201680672	0.425966744	0	1.268478532	0	0	0
Lcmt1	1.265060858	0.680336702	0.22337021	0.436546101	0.957420742	0.699145777	1.328512432	1.779569237	0.426110576	0.437884538	0.084550866	0.330286093	0.805299183	0.580887658	0.227902523	0.469964668	0.598830929	0.509134458	0.70732476	0.520575425	0.923825482	0.695338352	4.98E-01	0.847666922	0.848916057	0.72256235	0.35540798	1.432713319	1.332622601	0.990133832	0	0	0.777520615	0.778329067	4.84E-01	1.611772271	0.429457839	0	0.560575526	5.330490405	0	1.493983001
Snurf	0	0	0	0	0	0	0.158987079	0	0	0	0	0	0	0	0.014720408	0	0	0	0	0	0.022923582	0	0.00E+00	0	0.025053804	0.265793972	0	0	0	0	0	0	0	0	0.00E+00	0	0	0	0	0	0	0
Kdm8	0	0	0	0	0.0022776	0	0	0.037737558	0	0	0	0.051165551	0.063296452	0.052509987	0.107492075	0.059700609	0.089484098	0.061697386	0.041100192	0.05108681	0.119273088	0.08886375	1.34E-02	0.087293551	0.103826093	0.009015999	0	0.298454652	0	0	7.163323782	0	0.150877119	0	2.53E-01	0	0	0	0	0	0	0
Nsmce1	0.890257492	0.448061396	0.057670127	0.575628594	0.459165288	0.635107111	0.548350036	0.695005865	0.674110301	0.64089214	0.09754004	0.611709427	0.843155088	0.799239001	1.016212627	0.773610896	0.731933679	0.59371628	0.523796346	0.545866262	0.788662239	1.379034618	8.03E-01	1.580838891	0.191739931	0.155145587	0.169422608	0.567831091	0	2.070566695	0	5.076142132	0.863223998	1.12244459	0.00E+00	0.441861317	0.348217623	0	0.366920879	0	0	0.250632848
Il4r	0	0	0	0	0	0	0	0	0	0.120582171	0	0	0.168050983	0.219684361	0.035728701	0.124752234	0	0.048093876	0	0.074614112	0	0.052347339	0.00E+00	0	0	0	0	0	0	0	0	0	0	0	0.00E+00	0	0.81657508	9.652509653	1.092816821	0	2.029220779	0
Gtf3c1	0	0.257606981	0	0.160415696	0.405841281	0.071328711	0.364619835	0	0.501854813	0	0	0.020157795	0.274260501	0.437646547	0.351814326	0.231622972	0.865872261	0.632838464	0.869618091	0.42617613	0.511505469	0.805588798	9.96E-02	0.348550136	1.731202338	0.396591334	0.921274535	1.008271748	0	0	0	0	0.460585706	0.842532406	1.48E+00	0.398472799	0.26624044	0	0.16308776	0	0	0
LOC361646	0	0.080505257	0	0.084292157	0.338156827	0	0.138504155	0.042850776	0.049567032	0.18483605	0	0	0.069987117	0.098605063	0.052264895	0.156045865	0.0489704	0.067897202	0.048324521	0.04832886	0.051828049	0.030241448	0.00E+00	0.072881247	0.259805235	0.005832944	0	0.002021059	0	0	0	0	0.124657193	0	0.00E+00	0	0	0	0.035720154	0	0	0
Xpo6	0	0.116230778	0.916045663	0.218625151	0.274243112	0.021111477	0.532756011	0	0.234307271	0.262164634	0.539898499	0.087562795	0.665142734	0.474146992	0.183347547	0.242817792	0.313479734	0.354846408	1.107423002	0.368042184	0.551046764	0.372202465	5.34E-01	0.116640625	1.960227719	0.678368676	1.17975316	0.875883956	0	0	7.163323782	0	0.599216349	0.272418552	0.00E+00	0.242782673	0.439331815	0	0.684261564	0	0	0
Spns1	0.400256164	0.643653046	1.692825891	0.119120129	0.513819298	0.586839644	1.006315495	1.022522444	0.229255818	0.20293855	0.440102104	0	0.335852541	0.462971568	0.892242313	0.294827975	0.603728363	0.487299507	0.643715981	0.562397764	0.441900909	0.544134807	1.51E+00	0.622999285	2.572043526	1.864358393	2.054594114	4.419574777	0	0.580113702	0	0	0.283443538	0.071612718	0.00E+00	0.155690126	0.337938442	0	0.349508934	0	0	0
Nfatc2ip	0	0.290801239	0.057670127	0.044751969	0.011884921	0.098224108	0.118880721	0	0	0	0	0.174471352	0.050816829	0.109534045	0.004765308	0.049465465	0.300313457	0.111542524	0.044737066	0.112148831	0.252901172	0.184876131	3.15E-02	0.087293551	0.02135651	0	0	0.142653352	0	0.404432581	0	0	0.110238391	0.299748503	0.00E+00	0.094464387	0	0	0.09835571	0	0	0
Rabep2	0	0.140111511	0	0.113307086	0.001217128	0	0.001668354	0.420026882	0	0	0	0	0.05578185	0.164183484	0.024728394	0.11755696	0.166695841	0.229604235	0.071157843	0.162862161	0.062478276	0.153942563	0.008135373	0.593022355	0.136663263	0.017932024	0.755058895	0.046827441	0	0	0	0	0.265815812	0.207168369	0	0.143085595	0.080951995	0	0.518500463	0	2.029220779	0
Sh2b1	0.168350168	0.120678348	0	0.068352073	0.269544072	0.032813566	0.087645078	0.037737558	0	0.055804506	0	0.012923804	0.367428005	0.368099672	0.304131282	0.226505354	0.1173232	0.169724703	0.076454927	0.191722986	0.278809592	0.521239647	8.14E-03	0.333450211	0.64492527	0.584822254	0.676992004	0.393011187	0	0.418971007	0	0	0.473850528	0.489936905	7.47E-01	0	0.173308723	0	0.254434489	0	0	0
Tufm	0.556668893	0.230811154	1.02124183	0.319421155	0.789484808	0.913650528	0.384870817	0.349108837	0.413408809	0.708632269	0	0.037306413	0.869896922	0.551067131	1.026680623	0.388207115	0.547027177	0.543411395	1.314254009	0.618855353	0.674090481	0.45128323	3.30E-02	0.697111749	0.365893477	0.430427881	0.722420956	0.56051927	2.586504367	1.152252108	0	0	0.630633392	0.641657803	0.00E+00	0.316612943	0.187538094	0	0.266557348	0	1.506931887	0
Atxn2l	0.727046981	0.179979278	0.695313586	0.302073602	0.445082748	0.043282174	0.825041001	1.594882057	0.19449577	0.498355427	0.7322435	0.137148196	0.606923509	0.347825917	0.553665316	0.418948338	1.083712776	0.682205279	0.925246425	0.806798476	1.140291385	0.606171953	1.09E+00	1.224339906	4.349233801	0.805541213	3.004775361	2.520350843	0	0.340066653	0	0	0.836008083	0.331682414	3.82E-01	0.444297113	0.283795103	0	1.139988602	0	0	1.755926251
Eif3c	4.236477133	4.353740099	2.044471121	4.452339328	2.622849341	1.448239827	4.544757168	2.409127593	2.359280999	1.811611402	1.36646205	0.434854281	3.142820216	2.867358618	3.326299485	2.190698809	7.45442069	4.834339325	3.950136981	3.36937115	5.247455265	4.636431344	9.54E+00	3.782388085	4.831635334	2.668433382	0.997879403	2.123078036	4.964420139	6.874676263	0	0	7.564926727	5.62903138	8.18E+00	5.79157827	1.925086444	0	1.433467079	0	0	0
Cln3	0	0.193381313	0	0.006999685	0.013392523	0.304414529	0.109373954	0	0	0.303026611	0	0	0.077414761	0.138047023	0.016490507	0.128516604	0.066612254	0.18746105	0.70062899	0.29014109	0.064858292	0.158982572	6.69E-03	0.273268429	0.071381904	0.026165386	0.07728692	0.536298094	0	0.377073906	0	0	0.186718277	0.045922116	8.04E-01	0	0.701774906	0	0.535335949	0	0	0
Apobr	0	0	0	0	0	0	0	0	0	0.099044223	0.184141715	0	0	0.081899534	0.00302182	0.077751748	0	0	0	0.028521539	0	0	0.00E+00	0	0	0.024589108	0	0.032114349	0	0	0	0	0	0	0.00E+00	0	0	0	0.020573084	0	0	0
Ccdc101	0	0.161896356	0	0.022159437	0.090460752	0.127187627	0.135642908	0	0.022951151	0	0	0.008543482	0.037893729	0.088664958	0.091285956	0.092519413	0.225812784	0.083832441	0.032243402	0.166036612	0.321086009	0.086733306	5.34E-02	0.293948315	0.174915228	0.074840581	1.91793554	0.346039263	0.431331953	0.467901928	0	0	0.294272548	0.117534835	1.58E+00	0.204311335	0.081139853	0	0.070658872	0	0	0
Slx1b	0	0.066922341	0	0.172176309	0.019454517	0	0.274131968	0	0.106113239	0.249177714	0	0.022923781	0.153300826	0.221188699	0.057250106	0.124671815	0.421467866	0.183627576	0.223537713	0.154566962	0.201683326	0.398252055	3.14E-02	0.297004829	0.267573093	0.246330211	0.43500957	0.726364089	0	0	0	0	0.167020697	0	0.00E+00	0.176324243	0.093769047	0	0.141080988	0	0	1.142204455
Coro1a	1.315908487	0.157775713	0	0	0.373043031	1.151594346	0.50964947	0.608642727	0	0	0	0	0.044183582	0	0.414439057	0.003808112	0.027872622	0	0	0.003831968	0.250156668	0.106792933	8.14E-03	0.047477519	1.199140427	1.009675222	1.376172261	2.214602101	1.24501992	0	0	0	0.068271036	0	0.00E+00	0.188928774	4.11327776	0	2.626436087	0	0.907029478	2.917656452
Mapk3	0.471302891	3.58784678	4.561948612	4.510391771	0.575481863	0.947316244	1.279336501	1.203715783	0.300136925	0.315810489	1.220546602	1.044719686	0.490423942	0.959309412	0.37368795	1.206150881	2.732302321	2.83459087	4.713565339	2.471864586	0.223475493	0.20231525	6.18E-01	0.027501994	0.778594061	0.355425883	0.860461123	0.280331691	4.234233746	0.659372707	0	0	0.302838694	1.2110047	9.84E-01	0.789389049	1.058148078	0	0.859607605	6.313131313	0	0
Ypel3	1.87381279	0.451409183	2.516371548	1.271532292	2.825245949	1.690726115	6.720592282	3.21086576	0.69890981	0.84437641	0.645566595	0.970028401	1.692005065	1.74890896	1.595003063	2.336292656	0.533914087	0.718368507	2.095147807	1.834135922	0.697236652	1.318373766	1.75E+00	1.522918396	3.180291906	5.826649546	1.37814001	9.136363647	0	1.658509292	0	0	0.738022349	1.028461499	5.41E-01	0.842751047	2.18146969	9.652509653	2.568814056	0	0	3.736767201
Ppp4c	1.746653526	0.066845227	1.231611526	0.037955779	0.204368084	0.057538724	0.006673418	0.668631248	0.177333722	0	0	0.105042444	0.259208629	0.17395403	0.139163187	0.640194371	0.345823446	0.174102974	0.237544982	0.620782475	0.431336695	0.282659989	5.10E-02	0.452892913	0.06869629	1.161230387	0	0.086674132	2.530364372	0.48933255	0	0	0.212381947	0.212474891	0.00E+00	0.886443139	0.45775221	0	0.968400032	0	0	0.250632848
Aldoa	2.16214052	2.978371008	2.368703785	4.557541417	4.981172765	4.770248753	8.763616645	12.02950736	5.382832397	4.694439735	8.332632863	3.84549496	8.129906443	4.97969222	7.309994914	5.465253047	2.692276312	2.057664154	3.772437989	3.645121715	1.949171572	2.356672755	4.69E+00	6.101248743	2.227243747	15.82370936	4.06874197	17.18741635	4.727067513	28.29562615	0	13.83552552	2.244865147	2.500056656	1.47E-01	8.020884868	2.838224412	19.30501931	4.042581208	0	2.76854928	10.54003316
Fam57b	0.856156575	0.044857443	0.79491256	0.077159422	1.026085267	0.684120207	0.750688463	0.044641661	0.396856263	0	0.721500722	0	0.138870563	0.012740192	0.017043739	0.003131726	0.033486815	0.013370162	0	0.022002264	0.397476682	0.376847934	1.01E+00	0.264935358	0.725846921	0.958389778	1.767295299	0.740991066	0	0	0	0	0.446798675	0.126317314	0.00E+00	0.308737265	0	0	0	0	0	0
Ino80e	0.841750842	0.111037166	0	0.046955805	0.308770595	0.472905736	0.315344661	0	0.016316275	0.047577134	0	0.090033357	0.39672269	0.233922114	0.841177685	0.226876722	0.251828101	0.250680255	0.400102668	0.38052322	0.384892545	0.152203813	6.00E-02	0.331634734	0.155985237	0.104701881	0.088097626	0.383889945	0	1.604992854	0	0	0.733747037	0.12937319	7.47E-01	0.214776716	0.726806258	0	0.299126547	0	0	1.755926251
Hirip3	0	0.626132018	0.433801839	0.451700101	0.402314771	1.112339813	0.468774717	0.567831505	0.58736006	0.370402844	1.923365578	0.186108884	0.387566026	0.421730872	0.056357892	0.385463464	0.377848435	0.290472589	0.178749169	0.336274757	1.172376875	1.11011165	2.23E+00	0.696712923	1.544211775	0.35547193	0.30304867	0.561280894	2.191279785	0.814974499	7.163323782	0	0.559203092	0.241991703	2.53E-01	0.148318286	0	0	0.276711853	0	0	0
Taok2	0	0.232079816	0	0.075662997	0.072844297	0.156564819	0.184011955	0	0.236832133	0	0	0.034829371	0.311106853	0.309116073	0.038289041	0.092134571	0.414352468	0.275320259	0.070938066	0.208290472	0.182059565	0.367169294	1.63E-02	0.549314139	0.641775923	0.232547472	3.20979724	0.408376411	0	0.943423538	0	0	0.167020697	0.207576523	3.82E-01	0.436421434	0.440962915	0	0.102202341	0	0	0.8631479
Kctd13	0.203649397	0.567218414	0.346020761	0.84841868	0.464806656	0.174735418	1.026311204	1.766327571	0.095064353	0	0	0	0.216087091	0.038709013	0.029178202	0.118111019	0.405239343	0.389752088	0.271758862	1.037872549	0.184714568	0.191350642	1.90E-02	0.57951435	0.342588539	2.024420375	0	1.151008155	0	0	0	0	0.119560978	0.132977508	1.18E+00	0.148318286	0.108886203	0	0.031226775	0	0	0
Sez6l2	0.669344043	0	0	0.00234889	0.34308127	1.50488827	0.969612703	3.976450078	0.04892703	0	0.087023113	0	0.084117731	0.006472492	0	0.004588616	0	0.0089717	0	0.005234369	0.142974099	0.126981946	4.41E-01	0.040725898	5.135863268	8.376628708	6.716480812	4.557062332	0	0.913114035	0	0	0	0	0.00E+00	0	0	0	0	0	0	0
Cdipt	0	0.368305251	0.685588921	0.301707615	0.485518563	0.626325118	1.323881988	2.456161791	0.050339033	0.23308963	0.167319212	0.111977497	0.371674963	0.356919746	0.302472776	0.36530638	0.634917586	0.687633787	0.260934875	0.655886173	0.474938512	0.340019281	0.027175332	0.357285805	2.233226178	3.388665816	2.868425701	1.365427079	0	0	0	0	0.913943625	0.341334187	3.82E-01	0.477535761	0.243981538	0	0.383121367	0	0	0.459558824
Mvp	0	0.142905966	0	0.0920233	0	0.151267623	0	0	0.246783063	0.466776626	0.67657774	0.122723551	0.349889404	0.626996531	0.499790239	0.453114367	0.074969372	0.395308454	0.144294318	0.465110243	0	0	0.00E+00	0.14781529	0.002272718	0	0.487368881	0.002021059	0	0	0	0	0	0	0.00E+00	0	1.780048987	0	1.220495362	0	0	2.085293701
Pagr1	0.829187396	0.201627716	0	0.116714907	0.185800405	0.021111477	0.676041797	0	0.143647202	0.49699147	0	0.043015087	0.184472675	0.356894696	0.072493004	0.219185092	0.222016467	0.429010844	0.197866367	0.473295486	0.469684892	0.276585422	2.80E-02	0.367011453	0.72559041	0.147052854	0.169422608	0.15725359	0.897988506	2.023723557	0	0	0.521376813	0	0.00E+00	0.732252948	0.173308723	0	0.671495435	0	0	1.893748195
Prrt2	0	0	0	0.130798615	0.212803121	0.499406112	0.391127864	0.215053763	0	0	0	0	0.02719506	0.165680594	0.005151068	0.01268825	0.019918335	0.03800985	0	0.035902282	0.017361714	0	0.00E+00	0	0.740347288	2.388933204	1.69426561	0.798038828	0	0	0	0	0.095757924	0.079706679	0.00E+00	0	0	0	0	4.901960784	0	0
Maz	0.669344043	0.006049157	0	0.002408156	0.01467927	0.308279676	0	0	0	0	0	0	0.141723356	0.017157352	0.003611361	0.007034184	0.012119743	0.029096977	0.041615167	0.021187801	0.085425274	0.053729359	3.80E-02	0.042498938	0.014734236	0.004066694	0	0.048496605	1.586294416	0	0	0	0	0	0.00E+00	0.081859856	0.084245289	0	0.13241066	0	0	0
Kif22	0	0.243167583	0	0.223419283	0.005149622	0	0.048535299	0.180212651	0	0.21321028	0	0	0.007041217	0.043022235	0.012868061	0.044631586	0	0.282984618	0.919868367	0.563477295	1.032721525	0.716298106	0.922511383	0.373462509	0.011910581	0.386584775	0	0.128730398	2.920623137	1.022807824	0	3.25732899	0	0.054406964	0	0	0	0	0.048312027	0	0	0
Qprt	0.32564804	1.122994869	0.214527824	1.6254026	0.002397478	0.224618149	0.048419116	0.230744381	0.310424039	0.072021881	0	0.068847764	0.031403818	0.204666229	0.300382471	0.130019254	0.035853837	0.809166591	0.315344985	3.600279035	0.380615628	1.770260242	1.08E+00	1.872591932	0	0	0.169422608	0.012126357	0	1.057241433	0	0	0.152733111	0.045922116	0.00E+00	0.250135648	0.783640552	0	0.157841148	0	0	0
Cd2bp2	0.32564804	0.2435312	0	0.605833876	0.158206672	0.046340062	0.154345163	0.311371279	0.870211982	0.281232162	0.420972063	0.703190162	0.441372594	0.519955682	0.224705578	0.270103345	0.198119544	0.206972027	0.107985884	0.323255612	0.523825372	0.259132043	0.92716108	0.230438955	0.972275554	0.26694306	0.203883645	0.550111081	0	0	0	0	0.299926397	0.4240656	0.00E+00	0.163719712	0.254856549	0	0.117333462	0	0	0
Tbc1d10b	0.051203277	0.668857893	1.815703086	0.188679059	0.265931829	0.328873822	0.347909553	1.257200876	0.019857266	0.161352782	0	0.08704237	0.107019633	0.290721751	0.507797613	0.126756735	0.762750705	0.785961028	0.322563721	0.659369059	0.346687808	0.329435443	0.00E+00	0.243585179	0.274892097	0.112062962	0.676734419	1.406752051	0	0	0	0	0	0.528830111	5.60E-01	0.061225739	0.174721042	0	0.089158257	0	0	0
1-Sep	0	0	0	0.02393784	0	0	0.001668354	0	0	0	0	0	0	0.037029805	0	0.048017625	0	0.042661713	0.021202534	0.051936889	0	0	0.00E+00	0	0	0.031738883	0	0.87292235	0	0	0	0	0	0	0.00E+00	0	0.084245289	0	0.43683729	0	0	0
Dctpp1	1.187664705	0.751366063	0.255532274	0.442378644	0.841838111	0.132865646	0.571996874	0.075652121	0.086255973	0	0	0.205473145	0.11926494	0.091469355	0.041713666	0.148622111	0.317615476	0.434850714	0.697449712	0.547272958	1.67004796	0.795648835	0.831189575	0.472145737	0.116331084	0.101306868	0.026179655	0.006063178	3.090016947	2.625335376	0	0	0.28684278	0.451014228	0.00E+00	0.489470275	0	0	0.117721738	5.330490405	0	0
Sephs2	2.331510498	1.509695878	0.721592581	1.274718603	0.352956527	0.415011839	0.770695904	0.037737558	0.425494461	0.310510457	0.292141396	0.007762854	0.480129737	0.386593564	1.226307249	0.324497408	3.362553306	3.703420347	2.209219202	1.494356344	1.163621703	0.950046857	9.93E-01	0.63344829	0.351930439	0.939768429	0.460409419	1.601984599	0	0.437560165	0	0	1.346224178	2.070667527	3.82E+00	0.914318293	0.950446813	0	1.367199523	0	0	3.890694485
Zfp689	0	0.065013683	0	0.047816414	0.095423655	0.244047093	0.074265143	0	0	0	0	0	0.082066551	0.109405113	0.245830482	0.089659499	0.061895434	0.086219814	0.030160181	0.109002638	0.248233954	0.093343687	6.61E-03	0.165338925	0.281609114	0.024247022	0	0.081749063	0	0	0	0	0	0.045922116	0.00E+00	0	0.108886203	0	0	0	0	0
LOC102554586	0	0.041622443	0	0.011465392	0.222027825	0	0.03022198	0	0.045998372	0.473971422	0	0.082245193	0.12177195	0.126836559	0.021482341	0.08159637	0.030229944	0.063788769	0.024210203	0.05115674	0.053013977	0.064509523	0.25663139	0	0.146883088	0.009417585	0.89509488	0.073664825	0	0	0	0	0	0	0.00E+00	0	0.167606357	0	0.031226775	0	0	0
Phkg2	0.405515004	0.133093085	0.309271974	0.917513085	0.70459615	0.560036695	0.652552006	0.937790752	0.226700927	0.783467549	0.380952381	0.801457218	0.373061176	0.350670065	0.309129993	0.495693142	0.273943935	0.222206617	0.403303189	0.273979013	0.371554945	0.225339465	4.70E-02	0.318616284	0.849540728	0.177262553	0.570600423	0.687189648	0	0	0	0	0.15011634	0.568648867	7.38E-01	0.06645843	0.605864347	0	0.492681659	0	0	0
LOC691909	0	0	0	0.00234889	0.003973588	0	0	0	0.063264312	0	0	0	0.059804113	0.072919471	0.009879484	0.098609905	0	0	0.006982343	0.00174479	0	0	0.00E+00	0	0	0.017851557	0	0.078064012	0	0	0	0	0	0	0.00E+00	0	0	0	0	0	0	0
Rnf40	0	0.051575636	0	0	0.127204427	0	0	0	0	0.047376749	0	0	0.084071572	0.03301634	0.013169925	0.025406412	0	0.049638745	0	0.034990376	0.085307121	0.191245798	5.17E-01	0.047477519	0.028187307	0.004066694	0.118376817	0	0	0	0	0	0	0.139574397	0.00E+00	0	0	0	0.48386102	0	0	0
Zfp629	0.527092557	0	0.326072779	0.002408156	0.003696696	0	0.001668354	0	0	0	0	0	0.208218188	0.154119946	0.135954364	0.041887993	0.195610564	0.128593528	0.401601287	0.11306881	0.130528185	0.135484712	0.00E+00	0	1.029140821	0.009417585	0	0.2249865	0	0	0	0	0.056975187	0.162715374	0.00E+00	0.06645843	0.177260345	0	0.032460155	0	0	0
Bcl7c	1.36794505	0.90536247	1.83305977	2.300414059	0.551593537	0.600655817	0.406811748	0.756806442	0.510552436	1.082250484	1.17561616	1.397489176	0.782300298	0.672109703	1.482817022	1.123843849	0.654193765	0.552413119	1.258144307	0.980919772	1.610695651	1.38455554	3.06545942	1.449231462	1.062356178	1.335101764	0.637853913	0.140367508	0.431331953	0.858173732	17.00584347	0	1.331113047	1.56506267	1.97E+00	1.61329158	0.171417804	0	0.811718264	0	0	0
Fbxl19	0	0	0.695313586	0.022159437	0.146205395	0	0.001668354	0	0	0	0	0	0.02878206	0.041088469	0.019365307	0.008283316	0	0.030149819	0.009278572	0.046115421	0.057227844	0.0399662	0	0	0.076398644	0.040293363	0	0.033344448	0	0.483792937	0	0	0	0	0.147214698	0	0	0	0	6.925207756	0	0
Orai3	0	0.024799435	0	0.004532263	0.016259634	0	0.068290606	0	0.026320984	0	0	0.160542691	0.223413703	0.170825836	0.803810457	0.234666092	0.024357569	0.091335101	0.045224388	0.204630769	0.031428482	0.067764423	2.05E-02	0.105133762	0.045513109	0.154393182	0	0.035365508	0	0	0	0	0.218780102	0.399495641	0.00E+00	0	0.162091848	0	0.109890697	0	0	0
Hsd3b7	0	0	0	0.179394076	0.005302874	0	0.001668354	0	0.031051175	0.291717281	0	0.012731877	0.15575483	0.143036871	0.075183852	0.167992663	0.039797035	0.09980145	0.049482961	0.163086769	0.00602279	0.086607081	0.00E+00	0.064612703	0.18398587	0.041156102	0	0.002021059	0	0	0	0	0	0	0.00E+00	0	0.081139853	0	0.020573084	0	0	0
Stx1b	0.32564804	0.019309381	0	0	0.471568127	1.551931773	0.096475021	0.268481939	0.016316275	0.044840636	0	0	0.023478015	0.005034334	0	0	0.03401236	0.022639549	0.006727927	0.003775865	0.193966504	0.223860673	1.23E-02	0.185706749	0.206089832	0.259439583	1.288992693	0.43290309	1.586294416	0.386160025	0	0	0	0.079706679	0.00E+00	0.06645843	0.090465808	0	0	0	0	0
Stx4	0.937817697	0.914751817	0.057670127	0.478980372	0.256453066	0.530244236	0.15577613	0.349753125	0.614868246	0.892909379	0.87864702	0.58393221	0.523895522	0.733389884	1.978367038	0.651905668	0.594002158	1.015744212	1.354503311	0.989504496	0.398277881	0.52052421	0.060882889	0.307862605	0.308343816	0.988454734	0.292505425	0.193142055	1.332622601	0	0	0	0.546491772	0.193250537	7.37E-01	0.550696014	0.564356743	0	0.485534846	0	0	0.511954129
Zfp668	0	0.114797383	0.057670127	0	0.033454949	0	0.001668354	0	0	0	0	0	0.157091807	0.153468732	0.013919479	0.06595313	0.024821595	0.124799005	0.005255816	0.05468733	0.16831688	0.217547855	4.34E-02	0.115850888	0.059514382	0.526842121	0	0.109987084	0	0	0	0	0.186219739	0	4.21E-01	0	0	9.652509653	0.020573084	0	0	0
Vkorc1	2.390423244	2.096150999	1.216993104	2.160279607	0.137817095	0.834208153	0.82330766	0.900167334	0.690463422	0.706463963	0.464932919	1.309737992	0.98707802	0.657425114	1.225944819	1.170556242	1.295825535	1.549189992	1.097923773	1.869306395	1.153533243	0.956982833	2.83E+00	1.881111688	0.445638796	0.514558596	0.561626218	1.44375436	1.619170984	0.948075805	0	0	1.400168349	0.89169917	9.84E-01	2.640048278	0.605792218	0	0.976300042	4.901960784	0	0
Bckdk	0	0.593884723	0	0.289623639	0.067648893	0.123878896	0.416561729	0.037737558	0.536479524	0.657351754	0.46142488	0.112036032	0.719206363	0.644710645	0.532275772	0.840830572	0.381056209	0.657748349	0.924770918	0.74065027	0.85685827	0.803482798	0.576378575	0.574625444	0.074743167	0.843980462	0.27988194	0.764557382	0	0.907801689	0	0	0.423893657	0.535650867	0.541125541	0.59211156	0.951087297	0	0.377854387	0	0	0.511954129
Kat8	0	0.319637073	0	0.216228374	0.101348852	0.222935616	0.005005063	0.449276665	0.044725319	0.203451795	0	0.022963379	0.304492992	0.186338833	1.007711844	0.166341106	0.184766415	0.255825426	0.135736466	0.200823188	0.426664625	0.534144782	2.62E-02	0.487314321	0.31877305	0.908464797	0	0.273999251	0	0	0	0	0.33040723	0.155033675	0.00E+00	0.469660082	0	0	0.100016097	0	0	0
Fus	1.446874041	0.677519162	0	0.886195898	0.935194454	0.925052193	1.594019653	1.471891099	1.746372391	0.65153542	0	0.645395652	1.361030184	0.978036092	0.698703133	0.589098603	1.52307665	1.175282929	1.035933285	0.955335536	3.284090635	2.712896386	2.093574597	1.70644578	1.513166581	0.563421276	0.880917245	1.602211286	5.242744081	3.250328032	0	0	1.601563037	1.986743582	2.137117787	0.636003916	0.662334852	0	1.405812812	0	0.907029478	0
Pycard	0	0	0	0.006774901	0	0	0	0.055579022	0	0.120582171	0	0.369587727	0.0470714	0.404168879	0.026728435	0.231200638	0.042374349	0.110254002	0.046081737	0.068575594	0.102001723	0.188293345	1.23E-02	0	0.331644735	0	1.510117789	0.204107117	0	0.96443903	0	0	0.55417013	0.048590865	3.82E-01	0.081859856	6.970644831	9.652509653	6.005365948	0	3.675578759	4.713041936
Cox6a2	0	0	0.657981313	0.336193084	0.135345294	0.246675679	1.69948188	6.005121313	0.016316275	0	0	0	0.012648829	0	0.134789904	0.015384459	0	0.0089717	0.012748081	0.087495215	0	0	1.99E-02	0	0.134814414	1.875504944	0.026179655	4.012132316	1.098418278	0	0	0	0	0	0.00E+00	0	0	0	0	0	0	0
Armc5	0	0	0	0	0.013631697	0	0.005005063	0	0	0.275591662	0	0	0.24788829	0.082097415	0.219246689	0.098448462	0.153211279	0.113078645	0.043590471	0.086457809	0.14322493	0.142395336	0.514083826	0.223020267	0.253290925	0.359441918	1.119570085	0.343914497	0	0.550236602	0	0	0.849447061	0	1.46E+00	0.122451479	0	0	0.037746675	0	0	0
Tgfb1i1	0.556668893	0	0	0.02062132	0.906562655	0.518874393	0.314065876	0.055579022	0	0	0	0.01441986	0.070735495	0.045984478	0.012266378	0.068332326	0.057597339	0.031010089	0	0.092048039	0.058351272	0.210470485	2.57E-02	0.047389771	0.417487513	0.571992676	1.517379086	0.687558632	0	0	0	0	0.060793969	0.062088663	0.00E+00	0.06645843	0	0	0.027738943	0	0	0
RGD1310127	0	0.021476879	0	0.004816312	0.002397478	0	0.06001822	0	0	0	0	0.012239602	0.102573618	0.086228947	0.030490219	0.06403161	0.14710005	0.068147689	0.601889129	0.032644428	0.078536357	0.146465787	9.31E-01	0.139402803	0.288531719	0.022882357	0	0.273443293	0	0	0	0	0	0.090252708	0.00E+00	0	0.081139853	0	0	0	0	0
Rgs10	0.139446676	0	0.309271974	0.192958633	1.439234384	2.297965067	2.45774785	1.380361783	0.333305994	0.120582171	0	0.070666384	0.20557336	0.022517912	0.21145976	0.01341574	0.095700916	0.047655469	0.029249344	0.053316135	0.957741357	0.412355817	1.06E+00	0.628672117	1.079423236	0.715479641	0.677690431	0.792080618	2.162629758	1.070399917	0	0	0.293369649	0.084132593	0.00E+00	0	12.68074863	9.652509653	8.009892251	0	6.779529994	6.996856648
Tial1	0	0.340906066	0	0.617906232	0.111043465	0.021641087	0.319797558	0.77253026	0.071080278	0.180966589	0.513701868	0.078257456	0.684986041	0.335707597	0.693414569	0.39346773	0.618668892	0.497756803	0.26239023	0.635702743	0.561235819	0.515715021	5.61E-01	0.57833416	0.903993102	0.525380658	0.612733482	0.689696456	0	1.034989316	0	0	0.423214548	0.629277235	0.00E+00	0.27078863	0.082077547	0	0.279980586	0	0	1.809364025
Bag3	0	0.041573818	0	0.032842466	0.003338071	0.021641087	0	0	0.06558841	0.308705157	0.965966876	0.065098233	1.826083991	1.316838475	1.632930856	1.326622628	0	0.152861286	0.059935766	0.337395801	0.034619456	0.140593416	0.00E+00	0.025491476	0.012725282	0.866172125	0	0	0	0.377073906	0	0	0	0.037959308	0.00E+00	0	0	0	0.058448154	0	0	0
Inpp5f	0.527092557	0.192672969	0	0.140024203	0.139095434	0.224618149	0.190990581	0	0.353535454	0.102127312	0	0.237825424	0.274083729	0.355663423	0.090221122	0.22865475	0.074969372	0.218050653	0.167882848	0.416094397	0.218859713	0.748341189	8.14E-03	0.525633109	0.405264185	0.041686356	0.26632577	0.147059325	0	0.508750509	0	0	0	0.062088663	0.00E+00	0	0.56480685	0	0.132835235	0	0	0
Mcmbp	0.149342891	0.016269487	0.549752611	0.03394653	0.00262981	0	0	0	0.239412004	0	0	0	0.327928613	0.196343328	0.039447797	0.106715195	0.177623327	0.18877066	0.058940549	0.099461972	0.404479036	0.248323683	8.07E-01	0.168132858	0.219606374	0.044360057	0	0.427157331	0	0	0	0	0.124657193	0.41677376	0.00E+00	0.06645843	0.082077547	0	0.037746675	0	0	0
Sec23ip	0	0.420542805	0	0.034396175	0.079890296	0	0.1978237	0	0	0	0.037383457	0.01760018	0.339268294	0.219126362	0.036430611	0.133344148	0.260760351	0.328745794	0.484666695	0.153077384	0.302046598	0.081600884	2.47E-02	0.104189615	0.047386333	0.034761003	0	0.149960244	0.515676568	0	0	0	0.07505817	0	1.07E+00	0	0	0	0.129199733	0	0	0
Fgfr2	0.346356331	1.652111057	0.308622925	0.433812672	0.004130245	0.021641087	0.001668354	0	0.391068007	0	0	0	0.242604258	0.780828985	0.570608082	0.808636032	0.93883865	2.693914328	2.814623097	1.021714397	0	0.010080483	0	0	0.09117699	0.013324805	1.517260652	0.018189535	0	0	0	0	0	0.217013889	0	1.152073733	0	0	0	0	0	0
Ate1	0	0.53770099	0	0.016454511	0.330358056	0.981484196	0.5495168	0.415414413	0.224954166	0	0	0.193873696	0.574285656	0.808738194	0.236887706	0.302476777	0.908383111	0.933524709	1.560298287	0.772883791	1.061191362	0.8435063	0.039572112	0.499258139	2.215031426	1.049360566	3.32081851	1.2096359	0	0	0	0	0.475115259	0.519773618	1.384896395	0.06645843	0.376540394	0	0.315157523	0	0.907029478	0
Nsmce4a	0	0	0	0.027177606	0.002596046	0	0.001668354	0	0	0	0	0	0.042278808	0.081641529	0.020004949	0.095583345	0.036941338	0.059821048	0.018858502	0.042667835	0.150629348	0.144483441	0.013217722	0.042228303	0.008970274	0.014447358	0	0	0	0	0	0	0.095757924	0.045491766	0	0.081859856	0	0	0.034018465	0	0	0
Tacc2	0	0	0	0.091411856	0.832881655	0.400833734	0.648673633	1.505625147	0.016316275	0.180183427	0.184141715	0.014258826	0.630565251	0.382824319	0.174406538	0.302812567	0.07264606	0.06206592	0	0.046239791	3.578820933	3.830208859	4.60794754	2.780618844	1.929092984	0.598426442	5.200976423	0.627361563	0.897988506	0.570277689	0	0	1.187825147	0.43341236	0	0	0.171417804	0	0.045002773	0	0	0
Plekha1	1.473721017	3.718898425	1.824670152	1.763883155	0.43579366	0.673765217	0.645119413	0.563377945	0.057264257	0	0	0	0.275677747	0.117428601	0.028201478	0.180153233	4.350908525	5.847938908	5.394966525	2.778189308	0.34855095	0.37200032	0.030483179	0.123574467	2.125212739	0.916256464	0.679783924	0.23030504	0	0.471342383	0	0	0.482191563	2.419487813	2.65316877	5.617866579	0.488887547	0	0.327124309	0	2.029220779	1.142204455
Htra1	0.400256164	1.899394437	0.477463713	1.210421423	0.013761279	0.074544533	0	0	0.550893351	0.760368341	0	0.224460577	2.57693993	0.865880025	2.009234344	0.778703652	0.244002197	2.569197909	1.168398157	3.213359039	0.153529413	1.046298635	0.071946665	1.711757743	0.044263655	0.030234251	0.026179655	0.018189535	0	0	0	0	0	0.275250606	0	0.611940618	0	0	0.099504083	0	0	0.847601288
RGD1305014	0	0.05525961	0	0.00234889	0.005867885	0	0.405085535	0	0	0	0.440102104	0.007789764	0.035338951	0.029009257	0.003504828	0.033714876	0.186620007	0.132525054	0.084430236	0.098436184	0.137454563	0.15029527	0.021353095	0.047477519	0.036454703	0.061308102	0.061917971	0.044228218	0	0	0	0	0.275937284	0.556062315	0.64699793	0	0	0	0.15576884	0	0	0
Pstk	0	0	0	0.093298124	0.014295339	0.185144042	0.289592139	0	0	0	0	0.123422472	0.109049507	0.156497361	0.039723059	0.099165011	0.142365107	0.131533665	0.312331125	0.26156901	0.194978313	0.112995029	0.014827702	0.066474067	0.40401104	0.115920886	0	0.480391089	0	0.457875458	0	0	0.219457982	0.146221256	0	0.061225739	0.093769047	0	0.151388949	0	0	0
Ikzf5	0	0	0	0.00234889	0.016215914	0.05162516	0	0	0	0	0	0	0.087551461	0.168657456	0.566978907	0.122472259	0.328030539	0.188963347	0.078643548	0.114855946	0.138485634	0.108256462	0.006608861	0.121007732	0.2465933	0.542401096	0	0.051679587	0	0	0	0	0.668544098	0.1930231	0	0.061225739	0.090393846	0	0.037746675	0	0	0
Acadsb	0.457139735	0.282791454	0	0.087631905	0.007902884	0.021641087	0	0	0	0	0	0.032172438	0.122270184	0.049224793	0.460445175	0.022569879	0.37808451	0.153978212	0.040611136	0.059538316	0.039204894	0.08914168	0	0.138152078	0.548367836	0.004849331	1.25343482	0.460444157	0	0	0	0	0.235553808	0.427463795	1.430838195	0	0	0	0	0	0	0.43157395
Ppapdc1a	0	0.010770941	0	0	0.006485672	0	0.085509807	0	0	0	0	0	0.037122145	0.056395752	0.010787492	0.053117106	0.186694952	0.019710834	0	0	1.414838048	1.561279516	1.782321578	1.399657042	0.040157835	0.94875923	0.026179655	0.631093374	0	0	0	0	0.810051937	0.503358875	0.645827951	0.853615258	0	0	0	0	0	0
Bub3	1.259903774	0.145694796	0	0.023727237	0.10813816	0	0.008341772	0	0.154123576	0.246600959	0.087023113	0.038762031	0.334638984	0.227780379	0.843526538	0.212525095	0.225479043	0.252906666	0.088784001	0.289294526	0.817597849	0.396841464	0.13209175	0.637730673	0.088422922	1.013797845	0	0.418955942	0	0.424520292	0	0	0.43013813	0.803990196	0	0.148318286	0.549051818	0	0.286228924	0	0	0
Oat	0	0.158894198	0	0.006940419	0.656737039	0.30307314	0.910648068	1.223493833	0.212767593	0.467506457	1.288681565	1.647391655	1.689705559	1.47352862	2.091356746	1.92938737	0.344638238	0.193505159	0.262626104	0.266193155	0.760711767	0.50981169	1.044881407	1.043464417	0.656992393	1.509588674	0.649723844	1.049677568	1.413665073	0.540949908	0	5.076142132	0.680904354	0.258813803	2.48100381	4.201680672	0.199352011	0	0.37046959	0	0	0
Lhpp	1.674836601	0.828846425	2.559126591	0.672226819	0.188454001	1.211167012	0.515143435	0.704818759	0.21523613	0.265207268	0.489891537	0.309693935	0.423898628	0.372901366	0.053630408	0.366832445	0.835389323	0.564584918	0.79937001	0.736838408	0.214415887	0.458371609	0.042830809	0.788166688	0.144352929	0.12839038	0.151524335	0.157081146	0	0.372689326	0	0	0.347213915	0.842522721	0.253472574	0.733058006	0.081139853	0	0.045002773	0	0	0
Fam53b	0	0.043882131	0.115340254	0.002408156	0.09978905	0	0.046971512	0.082379219	0	0	0	0	0.211000706	0.198909656	0.061749687	0.086198059	0.418541317	0.250550979	0.455854316	0.17976015	0.040007521	0.028855032	0.826816733	0.195167489	0.132698876	0.0466605	0	0.247187306	0	0.519049102	0	0	0.288752375	0.130054709	0.420662965	0.061225739	0.332887002	0	0	0	0	0
Mettl10	0.80519526	0.374279061	0.990344126	0.279435255	0.331050553	0.095314347	0.183082159	0.710732766	0.237229684	0.18381499	0.116713352	0.312213067	0.342848788	0.36113506	0.10485196	0.346340495	0.690924959	0.282304867	0.11469764	0.239509805	0.551750415	0.780190012	0.134779909	0.902394615	0.215602633	0.201758108	1.061376343	0.222945282	2.162629758	0	0	0	0.383088164	0.678751818	1.827693976	0.485565346	0.190026056	0	0.125842494	0	0	0
Fam175b	0	0.207548233	0	0.166685352	0.23224264	0.021641087	0.005005063	0	0.085986001	0	0	0	0.311725821	0.440269307	0.202141	0.189841564	0.267682012	0.423542399	0.060487807	0.312874408	0.616369414	0.40834382	0.819875348	0.134438726	0.444340376	0.084157116	0.903287005	0.119925927	0	0	0	0	0.332294506	0.428750978	0	0.12768417	0.446636788	0	0.655156418	0	0	0
Ctbp2	1.36791272	0.026523276	0	0.168835595	0.090059762	0.021641087	0.163085447	0	0	0.403359201	0	0.051073431	0.556937752	0.485803757	0.651419676	0.400024983	0.296081161	0.167969841	0.009278572	0.03702321	0.805612218	0.527757241	0.036097329	0.353728908	0.928322098	0.030716305	0	0.129372231	0	0	0	0	0.560738578	0.200985908	0.873114814	0.06645843	0.273197134	0	0.030838499	0	0	0.43157395
Edrf1	0.578295834	0.081539175	0	0.00234889	0.034963572	0.531462585	0.161810982	0	0.391068007	0.2523723	0	0	0.22864867	0.197848889	0.024667034	0.083226558	0.152041438	0.210364341	0.561144121	0.0919191	0.252491844	0.306059548	0.027713964	0.09713697	1.255426459	0.541064759	2.926003427	0.859798099	0	0.422835074	0	0	0.305491816	0.438689181	0	0.155690126	0.179428087	0	0	0	0	0
Uros	0	0	0	0	0.101617475	0	0.06219921	0	0	0	0	0.004381856	0.03995188	0.055549096	0.009735297	0.029764398	0.072726856	0.049908376	0.026376222	0.024011484	0.114068817	0.06423333	0.545396671	0.170020798	0.005989652	0.196317831	0	0.664272715	0	0	0	0	0.055119195	0	0	0.511247444	0	0	0	0	0	0
Bccip	0.476590379	0.391361688	0.309271974	0.950103173	0.367906082	0.372788885	0.67804476	0.436601275	0.626206797	0.543173266	0.83533119	0.933179491	1.571001426	0.364580654	1.607537673	0.559300524	0.795235178	0.507167103	0.661270687	0.953968756	1.97480387	0.813977897	2.657841408	2.112743316	0.469014236	1.439549116	0.061917971	0.109812017	0.431331953	0.089905419	7.163323782	0	1.196629256	0.354988691	0	0.963574142	0.188951845	0	0.539407162	0	0	0.493900331
Dhx32	0	0.005046397	0	0.15664641	0.082712961	0.220458554	0.478898057	0.037737558	0.685156292	0.50649796	0.539898499	0.17966402	1.568339209	1.603342678	2.383528042	1.652343865	0.1569732	0.248732285	0.065733287	0.263639582	0.752183842	0.268843849	0.039157183	0.707616384	0.92794296	0.113597065	1.08436022	0.052945504	0	0.153723175	0	0	0.325295719	0.073637703	1.630662985	0.12768417	0	0	0	0	0	0
Dock1	0	0.287162082	0.572879571	0.353310458	0.020358331	0.021111477	0.06570734	0	0.985724672	0.397887032	0.184141715	0.112095414	1.500152946	0.741787886	1.286738202	0.440817112	0.800126438	0.80066002	0.24356883	0.59064183	0.538361248	0.548469489	0.036264265	0.559707913	0.011334131	0	0	0.002021059	0	2.053788434	0	0	1.281120634	1.639952324	2.626314442	4.431858814	0.150419757	0	0.698013326	0	0	0
Fam196a	0	0	0	0.004757046	0.002266258	0	0	0	0.085986001	0	0	0	0.039049474	0.004342992	0.013030193	0.007888714	0.151908962	0.021748351	0.006727927	0.010331217	0	0.070892909	0	0	0.066871512	0	0	0.204472445	0	0	0	0	0	0	0	0	0	0	0	0	0	0
Ptpre	1.363763912	2.468134391	0	1.316905383	0.275884404	0.222935616	0.678422368	0.266554414	0	0	0	0	0.479037044	0.021986436	0.017610412	0.124510812	4.466708482	4.901069228	2.28454354	3.935873214	0.750537015	1.402070133	1.855858828	0.613377181	1.438399286	1.014416091	0.960219654	0.207778982	0	0.620127408	0	0	3.977422309	5.778462861	2.778660479	5.72365418	0.66328157	0	0.360629026	0	0	0
Mki67	1.152604887	0	0	0	0.001217128	0.091716193	0.031890335	0	0	0.29601563	0	0	0.060327015	0.026724495	0	0.018045691	0.046175324	0.09269097	0.038481324	0.002185506	4.551990223	3.513947483	3.635214967	0.966883507	0.229476466	0	0	0	4.862363444	3.848612411	0	0	0	0.084132593	0	0	0	0	0	0	0	0
Mgmt	0	0.360532904	0.441413033	0.556376105	0.006249192	0.904879716	0.601139933	0	0.892288914	0.850870659	1.081082606	0.916034224	1.855499377	0.949197335	1.321085379	1.598971784	0.343291969	0.231490845	0.251624533	1.286856818	0.24900129	0.700794765	0.01234763	0.289763535	0.014330547	0	0.061917971	0.004042119	0	0.481974166	0	0	0	0.19586627	0.541125541	0.081859856	0.082077547	0	0.415435196	0	0	1.469992067
Glrx3	2.702858814	2.581070518	4.566753594	2.470627595	1.874496235	2.177327985	2.333648048	2.276637825	1.317179256	1.640327083	1.084286986	1.052774327	2.894000495	1.227269624	2.960584789	1.098902229	3.379739451	1.859936191	0.803079855	2.370042093	2.957427416	2.614507055	5.339470643	3.100509569	1.894056345	1.937498497	1.920353735	2.395975655	3.974277562	5.610971425	0	3.25732899	3.372658092	3.336337181	5.597435809	4.545488833	0.682398951	0	0.850872506	0	0	5.637105934
Mapk1ip1	0	0.100528781	0	0.009067935	0.08325157	0.185144042	0.405397501	0	0	0.216319114	0	0.169824115	0.53106857	0.233887424	0.019501333	0.15403469	0.381842344	0.288567257	0.096090595	0.320629966	0.1479135	0.132833769	0.533917601	0.134153586	0.635666044	0.053257719	0.806191551	0.081749063	0	0	0	0	0.229864298	0.196496266	0	0.148318286	0.081139853	0	0.282004835	0	0	0.43157395
Ppp2r2d	0.051203277	0.651969752	1.759448421	0.346556754	0.250787434	0.615926743	0.382453402	0.816682765	0.233800456	0.191314457	0	0.05048695	0.290165187	0.287143882	0.06882754	0.223300773	1.350317206	0.894608067	1.699859864	0.710072966	0.726247434	0.701508136	0.633519934	0.492328339	0.738790903	0.125481927	0.461189225	0.445044088	0	0	0	5.076142132	0.925433038	0.86075642	0.381562882	0.375699534	0.563024899	0	0.465322347	0	0	0
Bnip3	2.811085894	1.710528919	4.667822037	1.886591707	0.97454098	1.413840669	2.845469899	2.77168291	1.362131482	0.785262438	3.180976986	0.648822865	1.245110142	1.158807453	1.868743084	1.635203563	2.166355396	1.538107986	1.395408935	2.122744655	1.0158147	0.82224559	0.813666627	1.429322245	1.191123666	4.906712439	1.019469733	2.534068096	0	1.233839934	0	0	1.420329438	1.612596337	2.082629916	4.018639318	0.324371553	0	0.345185217	6.925207756	0	0
Jakmip3	0	0.039940728	0	0.233701867	0.013253936	0	0.104164127	0	0	0	0	0	0.352733686	0.017750953	0	0.003673432	0.120357793	0.268796022	0.136169145	0.225844585	0	0.012791388	0	0	1.004329799	0.026327031	0.712385492	0.1099322	0	0	0	0	0	0.071612718	0	0	0	0	0	0	0	0
Dpysl4	3.331156474	1.182588815	0.732995986	0.6399578	0.264694906	0.84138418	0.840286824	0.223703637	0.022951151	0.298942266	0.19047619	0.023388749	0.583108959	0.286399522	1.04886371	0.204983199	3.269627571	2.961091575	3.982228667	0.910549903	0.567247381	0.569322413	0.952754608	2.140607199	2.267657893	0.503714117	1.181488056	0.779105887	0	0	0	0	1.092669326	1.899851485	1.858956143	1.987046261	0	0	0	0	0	0
Stk32c	0.70323488	0.039985605	0	0.04316671	0.425062983	0.055345244	0.165304513	0.566311457	0	0	0	0.065022888	0.031225617	0.024883204	0.011806398	0.187535399	0.137459339	0.070185045	0.019087444	0.041714539	0	0.232495053	0.045759213	0.121165947	0.313159687	1.039193976	0.23186076	1.318602425	0	0	0	0	0.051289942	0	0	0	0	0	0	0	0	0
Lrrc27	0	0.114797383	0	0.002408156	0.001060471	0	0	0	0	0	0	0	0	0.009934828	0.006031379	0.006554114	0.040492156	0.033660377	0.006727927	0.023700408	0	0	0.410509031	0	0.010325492	0.098677719	0	0.002021059	0	0.457875458	0	0	0	0	0	0	0	0	0	0	0	0
Pwwp2b	0	0	0	0.002408156	0.001205787	0	0.07010994	0	0	0.180183427	0	0	0.094965666	0.044448354	0.00632304	0.022444193	0.053676092	0.015614968	0.008346869	0.045557744	0	0.042266856	0	0.027501994	0.016909267	0.094388558	0.151524335	0.271065338	2.133105802	0	0	0	0.055119195	0	0	0	0	0	0.037746675	0	0	0
Inpp5a	0	0.226640071	0.309271974	0.430248012	0.014271753	0.420600132	0.18455007	0.15618407	0	0	0.37852979	0.12753244	0.276265249	0.377282308	0.154569014	0.362742659	0.113680308	0.33558781	0.841847831	0.408714216	0.088300085	0	0.01234763	0	0.164816804	0.378263854	0.052359311	0.306054327	2.133105802	0.456246008	0	0	0	0	0	0.132916861	0	0	0	0	0	0
Nkx6-2	1.406701982	3.93861759	2.811195658	2.462897846	0.005302356	0.487964885	0	0.262260687	0	0.099044223	0	0	0.015245901	0.310997227	0.003009559	0.135042025	4.541164129	6.16124874	9.271973973	8.149004661	0	0.067195346	0	0	0	0.004849331	0	0.048505427	0	0	0	0	0.29821424	1.269134907	1.63862598	1.769548262	0	0	0	0	0	0
Tubgcp2	0.274213009	0.136826066	0	0.045637094	0.050151136	0.095314347	0.17072382	0	0.283256062	0.12914867	0	0.227108038	0.198121522	0.245972995	0.392821456	0.166432304	0.178163595	0.178481396	0.073540959	0.165268369	0.300966254	0.322835306	0.481331634	0.211874916	0.324200886	0.03981131	0.755058895	0.077706944	0	0.984162896	0	0	0.118204191	0.148919945	0.64699793	0	0	0	0	0	0	0
Zfp511	0	0.126062638	0	0.06530521	0.33149301	0.19704874	0.49460689	0.075652121	0	0	0	0.31031617	0.117741589	0.179039176	0.243435539	0.129875045	0.187020161	0.29151342	0.09228805	0.224984023	0.390453754	0.212543952	0.00669233	0.040725898	0.744516681	0.099971676	0.026179655	0.170554599	0	0	0	0	0.102578914	0.154305694	0.836400134	0.06645843	0.174908899	0	0.106606859	6.925207756	0	0.250632848
Caly	1.94396575	4.016602377	6.171512248	3.554462354	2.844753344	5.076646886	6.982507214	7.206089875	0.258219934	0	0.087023113	0.087889951	0.062791541	0.085037238	0.027075171	0.039165563	4.080257209	2.870497192	4.170393747	1.795840547	0.418215166	0.385266095	0.587708979	0.172423014	15.01577562	12.62758335	9.233662896	13.53012129	0	0.700755442	0	0	5.991882278	4.130367337	0.862307059	3.550660894	0	0	0	0	0	0
Fuom	0.408496732	0.843944983	0.470060098	0.386170229	0.052447644	0.503453184	0.15523944	0	0.633048265	0.451233808	0.110983222	0.061319985	0.207877224	0.239864076	0.089794638	0.188727092	0.43248763	0.575364996	0.715988134	0.39558201	0.190140396	0.1752156	0.16803327	0.108716312	0.10726359	0.182703609	0	0.039407626	0	1.868260788	0	0	0.335589768	0.048590865	0	0.577705874	0.250139559	0	0	0	0	0
Paox	0	0.136327949	0.79491256	0.500826404	0.102245468	0.26632577	0.040311217	0	0	0.042516284	0	0.023388749	0.163004604	0.18037547	0.10216504	0.105982789	0.16867025	0.115657355	0.259279558	0.225374299	0.055793697	0	0	0.10021245	0.009874418	0.1525348	0.026179655	0.166166258	0	0.132717524	0	0	0.055830053	0	0	0	0.393275744	0	0.316562684	0	2.029220779	0
Bet1l	0	0.098281858	0	0.182556713	0.106765164	0.314940791	0.72085474	0	0.016316275	0	0.46142488	0.031859006	0.265889492	0.211708185	0.181236457	0.44128512	0.29656188	0.427178458	0.200205575	0.516376478	0.297944655	0.347840443	0.025648821	0.57885452	0.431092573	0.680686396	1.295693388	0.50594997	0	0	0	0	0.197544776	0.090983532	0	0.176324243	0.33295328	0	0.635899452	0	0	0
Ric8a	0	0.350928619	0.549752611	0.521857118	0.316706006	0.732392849	0.481861322	0.337324521	0.086237481	0.222961362	0.812921803	0.286251749	0.630797529	0.384693199	0.584043496	0.478570932	0.602747606	0.847010632	0.513624844	0.999063675	0.34972057	0.288328073	0.363772447	0.485011986	0.282594974	0.565284763	0.151524335	0.510708852	0	0.645538037	0	0	0.471734544	0.083881424	0.441644094	0.230178142	0.150419757	0	0.303864824	0	0	0
Sirt3	1.01010101	0.490273901	0.421232357	0.720392967	0.758832229	1.126224615	1.012413991	1.534802165	0.064572513	0.115285736	0.292141396	0.225567339	0.547188213	0.19678707	0.069103929	0.355009375	0.333138322	0.669981951	0.358278279	1.18097724	0.183683469	0.125770328	0.168903362	0.239132246	0.660619862	0.507624562	0	2.316104739	0	0	0	0	0.186219739	0.09718173	0	0.449214292	0	0	0.247997653	0	0	0
Psmd13	2.728856192	2.239299428	2.403501478	1.168950976	1.701188435	1.325875207	1.068326836	2.584838867	1.367963281	1.008577632	0.141554838	0.511814125	2.06061231	1.682661165	2.612081002	1.34784214	2.830855207	3.003853874	0.845830624	2.631885513	3.016111423	3.010159162	4.329733562	2.546755619	1.813587301	2.225928691	2.145341106	3.282947076	4.673372799	3.555864222	0	0	2.791580551	3.630696398	4.973651648	3.054517151	1.18194599	0	1.092831082	0	0	0.710191671
Ifitm3	0	0.058313351	0.79491256	0.201545414	0.010299245	0.134328423	0	0.209587843	0.255604826	2.84538588	0.805554779	9.537021804	0.711447269	4.243202336	1.379058587	9.016963182	0	0.030808146	0	0.066997473	0.039751122	0.100804826	0	0	0.033622864	0	0	0.002021059	0	2.281940411	0	0	0	0	0	0	0	0	0.027738943	0	0	0
B4galnt4	0	0	0	0.029694297	0.127550069	0.021111477	0.238872817	0	0.305250305	0	0	0	0.036200484	0.028787622	0	0.110435092	0.092250275	0.025050028	0	0.026642029	0.209008347	0.067417684	0	0.078587618	1.269813381	0.718953517	2.105709769	1.306790702	0	0	0	0	0.066914249	0	0	0.061225739	0	0	0	0	0	0
Pddc1	0	0	0	0.002408156	0.001335368	0	0.001668354	0	0	0	0	0	0	0.019990589	0.003611361	0.023419072	0.012971851	0.020991905	0.015839133	0.020527126	0.028069034	0.029206972	0	0	0.002320615	0.773480514	0	0	0	0	0	0	0	0	0	0	0	0	0.042919929	0	0	0
Cend1	0.941619586	0.031548926	0	0.199234943	1.364324523	3.954324064	1.911402017	2.150887192	0.13692961	0.027415467	0	0.013975068	0.012149266	0.065398687	0.061671727	0.154370378	0.238334127	0.213412085	0.294510358	0.267754357	0.165070377	0.106459895	0.020483003	0.041661112	0.79509106	3.516289777	1.366124935	2.727591998	0	0	0	0	0.051289942	0.147666864	0	4.691150947	0	0	0	0	0	0
Slc25a22	0	0	0	0.205415795	0.35844118	0.234076806	0.55792646	0.758546873	0.064582585	0.449114622	0	0.078793514	0.270976372	0.090051267	0.129987623	0.096209436	0.055640562	0.029909516	0.042398341	0.107139905	0.18541406	0.086008788	0	0.038972073	0.870904595	1.726589118	2.076003032	1.624340552	0	0	0	0	0.122744303	0.143225437	0	0	0	0	0.032460155	0	0	0
Pidd1	0	0	0.264256646	0.00234889	0.005261801	0.021641087	0.001668354	0	0	0	0	0	0.092969672	0.008106081	0.02926119	0.007739981	0.022881986	0.048574849	0.020240345	0.052722613	0.043123862	0.065398853	0	0	0	0.004849331	0	0.032114349	0	0	0	0	0	0.054406964	0	0	0.155934266	0	0.195991859	0	0	0
Rplp2	27.44626318	17.35662111	23.18603791	19.51905163	24.81004572	17.18792183	18.76246695	20.85761792	24.82651755	18.57623696	21.07789236	19.88451354	12.29624288	11.42772429	11.39707943	10.97333	13.10278432	9.334640874	9.357145676	10.31200542	14.55717415	15.40407214	7.326672922	13.40938339	4.594867108	7.870449681	6.210307459	7.185613002	37.61113655	23.33868533	51.61045327	17.13096632	16.34398666	13.20368278	7.11179138	12.83146382	27.38276239	0	16.46725724	44.54776908	33.96364074	27.81259379
Pnpla2	0	0.381612332	0.313202401	0.108363518	0.146985951	0.254342809	0.07895408	0	0.159775948	0.266014046	0	0.15654273	0.850503823	0.48919188	0.145326149	0.277313263	0.10452838	0.378004519	0.17493944	0.671746003	0.111227783	0.406135285	0.006608861	0.236123271	0.310901584	0.027291137	0.71126862	0.086414442	2.530364372	0.536423131	0	0	0.122517889	0.187287108	0	0.061225739	0.625310885	0	0.334440579	0	0	0
Cracr2b	0	0	0	0	0.001535575	0.056608473	0.295008951	0	0	0	0	0.237240724	0.012636745	0.064874993	0.019871476	0.12310636	0	0.014386863	0	0.030016892	0	0	0	0	0.313170726	0	0	0	0	0.508750509	0	0	0	0	0	0	0.502968711	0	0.353360099	0	0	0
Cd151	1.012895564	5.021425503	4.447738664	5.515545185	0.350402407	1.459599911	0.371543425	1.569608968	2.581488723	4.686436911	5.706164989	4.532994595	5.606702195	4.850679283	7.655702695	8.52740109	1.23820645	5.145770768	5.270708542	8.63049282	1.122701389	2.501657915	1.999410355	4.355200271	0.667526545	1.854783386	2.602697002	2.396052466	0	1.154648439	7.163323782	0	1.322795739	1.454451218	1.635894209	5.224134651	0.321765599	0	0.747481799	0	0	0
Polr2l	1.694557175	3.705489054	1.21744732	3.389120193	2.472218057	6.133419021	2.858317833	4.699658975	4.179207368	2.946535185	6.196921733	2.250266542	2.885017264	2.803659357	2.444946867	1.991182794	1.687594988	2.919914693	2.037295017	1.775258187	2.14107065	4.277861224	1.226354686	2.308544558	0.738876292	2.360230465	1.279096015	1.542327796	5.303598021	1.900604386	0	5.076142132	1.328859328	3.615161851	0.730353491	2.05173927	1.652515259	0	0.929361693	6.925207756	2.721088435	0
Tspan4	0	0.295439818	0	0.155791596	0.080163172	0.168861871	0.115928588	0	0.426092649	0.78442788	1.257980423	0.334002533	2.075060922	0.921813957	1.875859653	0.798782394	0.033486815	0.12446031	0.301896354	0.199104738	0.242072659	0.123820594	0.019578591	0.186650896	0.733520615	0.107561568	1.03180957	0.161549576	0	2.36275635	0	0	0.135185285	0.091413882	0.568698817	0.160922817	1.219606866	0	1.030573414	0	0	0
Chid1	0	1.774576478	0.52584423	1.289308308	0.566438689	0.856795874	1.285948507	1.955369248	0.516456073	0.703391376	0.405630793	0.553164728	1.115961616	0.474029076	0.572027717	0.952973352	0.83730083	1.49218549	0.923984613	1.937948865	0.834656821	0.924449978	0.577964299	1.663715675	1.337952177	3.016908491	0.221843392	1.411426662	1.24501992	0	0	0	0.898272486	1.242428088	1.100967384	6.018177308	0.926528675	9.652509653	0.807959184	0	0.907029478	0
Ptdss2	0.139446676	0.575235255	0.433801839	0.912691464	0.444635827	0.842881012	0.816207253	0.719314181	0.101369776	0.442813493	0	0.187720479	0.852711092	0.66253164	0.508446302	0.768216287	0.259923638	0.52839774	0.234303723	0.66513943	0.336285903	0.528068469	0.042541666	0.530925452	1.3147761	1.399272857	0.026179655	0.583149603	0	0.3262217	0	0	0.470652666	0.485584404	0	0.931331591	0.331351374	0	0.373617631	6.925207756	0	0
Rnh1	0.051203277	2.286240456	0.816080859	2.143680434	0.090937513	0.716110918	0.1993171	1.138695933	0.571029135	1.220420728	0.951305826	1.55369006	1.318757579	1.515754989	1.337055151	1.81648555	0.715518382	1.890378753	1.520229465	2.588206334	0.740470273	0.696892913	1.182141762	0.499842854	0.106437425	0.464390802	0.104718621	0.805155309	0	1.683830493	0	0	1.105029252	0.472069215	0.253472574	5.745550749	3.044701351	9.652509653	1.128401666	0	6.293613103	3.937425427
Hras	1.522785739	2.256458528	1.163170591	3.041303755	6.488601666	5.096060006	5.434592816	4.612600891	1.959063724	0.861595303	1.875541754	1.479720671	1.46473803	0.868486231	2.520790352	1.805431766	1.509101863	1.370524832	1.454172255	2.27811769	1.823300546	1.884280777	2.679238775	1.433500546	2.702232038	5.311554489	1.510504898	4.304726149	2.926702365	2.246891508	0	0	2.636046622	0.815644135	1.527913934	2.439978111	0.94080716	0	1.25513553	4.901960784	0	3.045043366
Phrf1	0	0.15293801	0	0.039888713	0.222449845	0.538817372	0.439071065	0.417850577	0.049567032	0.055804506	0	0.024531682	0.429780833	0.28246192	0.981599546	0.165861615	0.370333514	0.393549203	0.247072961	0.313996573	0.369180917	0.375447229	1.22256974	0.188735592	0.594235602	0.893236657	0.103466575	0.163461887	0	0.457875458	0	0	0.273974494	0.307169877	0.541125541	0.545463323	0.093769047	0	0.228494054	0	0	0
Deaf1	1.295454839	0.351930254	1.302700035	0.601030819	1.293899912	1.231087482	1.200529548	0.144525379	0.199724896	0.299749049	0	0.007789764	0.66412588	0.209635189	0.224820607	0.17745126	0.317049937	0.332107478	0.272409579	0.380539202	0.707622163	0.541778334	1.590478921	0.175882899	0.78462033	0.877179491	1.845451193	0.965337927	2.593961711	0.239635754	0	0	0.831946579	0.426844263	0	0.452326699	0.38449241	0	0.072794718	0	0	0
Tmem80	0.725019062	0.298450432	0	0.265382754	0.180482475	0.738651625	0.253625459	1.302376559	0.384985152	0.311732295	0.167319212	0.424912399	0.389644289	0.338187586	0.126497631	0.2059208	0.059156359	0.240580132	0.059763699	0.409346076	0.19904736	0.305777293	0.041926397	0.190583694	0.727777819	0.536659176	0.349943413	0.650981152	0	0	0	0	0.095757924	0.498959007	0	0	0	0	0	0	0	0
Taldo1	8.040473925	9.432684933	4.646416222	5.244763713	4.146538254	5.420119638	4.909381717	5.996995264	18.43016946	13.62538194	13.00297124	18.88696342	10.28717311	9.736609238	15.97734781	12.24583143	5.998688204	6.283438614	4.748172808	5.868111637	4.722062136	6.138972631	4.118951986	7.01151449	2.082111428	3.69082539	4.650111219	3.514027879	9.598738236	5.219469448	7.163323782	3.683241252	5.439600852	5.075606257	4.341388533	9.594569479	7.200485405	0	5.847244035	6.925207756	4.965471037	8.672068546
Ap2a2	0	0.224334484	0	0.059959065	0.296729836	0.394058637	0.502775492	0.592979127	0.373444065	0.428656322	0.184141715	0	0.168704869	0.187265552	0.263474741	0.230637991	0.248261781	0.466373987	0.475691104	0.426966543	0.440253343	0.226060173	0.697894706	0.215805703	1.006157404	0.279137631	0	0.032589079	0	0.377073906	0	0	0.060793969	0.195790044	0	0	0.848617507	0	0.848161534	5.330490405	0	0
Tollip	0	0	0	0.006774901	0.504247181	0.803707106	1.12974062	0	0.022951151	0	0	0.00507404	0.274874318	0.339928084	0.101708295	0.268637906	0.18692949	0.186397436	0.112872129	0.204078166	0.249876266	0.200346667	0.572536152	0.169549121	0.510683559	0.303530552	0.455088174	0.122747216	0	0	0	0	0.287985347	0.099192945	0	0.081859856	0	0	0.121733129	0	0	0
Mob2	0	0.184404619	0	0.053639798	0.19635278	0	0.082952646	0.254000508	0	0.448760046	0	0.167649762	0.337569796	0.161253582	0.135098659	0.263810226	0.174994632	0.215860002	0.080364984	0.29080863	0.412889774	0.298596616	0.539657902	0.611634749	0.09323737	1.717004304	0	0.27331348	0	0.372689326	0	0	0.288686153	0.175817345	0.253472574	0.204311335	0.465592451	0	0.215164723	4.901960784	1.506931887	0
Dusp8	0	0.11985575	0	0.00234889	0.961213481	0.724336091	0.247635201	0.075652121	0.584089563	0	0	0	0.208606307	0.03740372	0.016745454	0.028999665	0.335732736	0.464320936	0.587558954	0.22659192	0.313280796	0.321641278	1.562945259	0.037110709	0.958867444	0.245115251	0.195602263	0.336958457	1.098418278	0	0	0	0	0.317863954	0.500901623	0.06645843	0	0	0	0	0	0
Cttn	1.02124183	1.271585018	0.910895001	0.579799355	1.09495398	1.007475407	0.777427621	0.037737558	0.225203854	0.29761809	0	0.291019353	0.568295834	0.74821912	1.283462001	0.940592111	0.765140104	1.166428147	2.33123198	1.354245431	0.73799345	1.211955758	0.082486389	0.681292657	0.995027484	0.605602111	1.54071501	0.108735967	0	0.269905533	0	0	0.401413876	0.533711572	1.485059254	0.308737265	0	0	0	0	0	0
Ctsd	0.203649397	1.23978561	0.264256646	1.290744981	0.388388084	0.021111477	1.508419063	2.326790926	1.545818585	1.712917212	2.37870113	2.045512248	3.767096597	4.643033853	6.893217326	5.443988561	1.24818315	2.093684	2.992813713	2.649875998	0.672367634	1.262917827	0.425889073	2.535768343	1.060872661	6.790274151	4.077433703	4.095535405	0	5.883356188	0	0	1.666328924	0.943793324	0.910340461	0.32705946	24.26034851	57.91505792	20.77937382	0	19.44585496	22.06849545
Lsp1	0	0	0	0	0	0	0	0	0	0	0	0.138826328	0	0	0.228702797	0.105741297	0	0	0	0.003341939	0	0	0	0	0	0	0	0	0	0	0	0	0	0	0	0	0	0	0	0	0	0
Mrpl23	1.36945972	1.299051966	0.985352738	0.950923878	1.681260013	2.402096289	0.994122715	0.296851284	1.451583351	0.907647072	1.021446573	0.876255343	1.114874058	0.866579175	0.428063421	0.671786263	2.272206366	1.157420325	1.026610319	1.248135362	2.283726589	2.767377242	0.282213081	2.782579664	0.550063557	0.615326028	1.248896578	0.721307085	1.823207948	1.957909215	0	5.540166205	2.998464983	2.049879718	0.147214698	1.34602974	0.366810344	0	0.451317844	0	0.907029478	1.746725769
Cd81	8.229116221	42.81036335	42.53196205	47.82245921	1.978057017	5.280154276	6.003075589	9.106825517	30.33124293	27.76138616	19.2116936	19.55940554	42.86970029	34.40261364	52.23749293	34.97358808	6.784991565	43.98775865	25.52965142	64.22233216	6.156433154	24.19093587	13.45762265	55.44834029	6.912846648	14.48981581	13.60013781	16.79441108	5.019363319	6.541817337	7.163323782	8.759383384	5.632716631	17.25642389	1.553988433	37.47139535	17.04776114	38.61003861	19.31884086	0	7.076540806	13.1173792
Tssc4	0.70323488	0.239838083	0.470060098	0.235475892	0.137059885	0.472162445	0.352599705	1.552332062	0.225763537	0.167889462	0.684977126	0.208054591	1.12091215	0.572270997	2.813653793	0.512285694	0.398835385	0.799557944	0.224403475	0.993921311	0.600299805	0.500906	1.033326748	0.739560994	0.190575663	0.924586343	0.521574265	0.667898784	0	0	0	0	0.396115004	0.386371337	0	0.319409838	0.108886203	0	0.487026792	0	0	0.43157395
Cdkn1c	3.751505919	2.029140105	2.13143928	1.728693932	0.046660735	0	0.293397717	0.085701553	0	0	0	0.012220965	0.153916965	0.272890404	0.00261353	0	8.688202649	1.726769811	7.231661587	0.921014469	0.591915453	1.002818016	1.581289462	1.249896203	0.052833809	0.12642225	0	0.002021059	0	0.325579916	0	0	15.8386417	5.716542908	11.58633536	6.852203203	0	0	0	0	0	0
Nap1l4	1.879391668	2.551108406	0	0.767339501	1.418250508	2.290208322	2.010740764	0.810697312	0.711825175	1.731893361	0.292141396	0.462856244	1.296200247	1.158169833	0.675876729	1.012482551	2.265057896	2.691056401	3.687933768	1.650754507	3.218318821	2.695134839	2.718270766	1.205723823	1.673156316	1.755274575	0.459036765	0.820220921	0	3.090574753	0	0	3.245107084	3.102757835	3.962918948	1.149556354	0.52111761	9.652509653	0.52715825	0	4.264392324	0.958037938
Cars	0.52940334	0.133691267	0	0.006715636	0.384289423	0.902641833	1.0288424	0.823967628	0.268735129	0.099044223	0.812611734	0.249003281	0.800717125	0.336425395	0.607435675	0.123217758	1.175710011	0.622511098	0.863660012	0.404021874	0.87986627	0.95186793	0.026518913	0.578996634	2.475154476	0.445967399	2.716788778	0.732355034	0	1.088864211	0	0	1.044052981	0.483279403	0.294429396	0.081859856	0.23560274	0	0.037746675	0	0	0
Osbpl5	0	0	0	0	0.013807006	0	0.003336709	0	0	0	0	0.494574435	0.039628633	0.068112882	0.014526462	0.081605792	0.071194823	0.014401729	0.008811147	0.030764312	0.070822212	0.06767108	0	0.079609646	0.323948413	0.013324805	0	0.124688279	0	0	0	0	0	0	0	0	0	0	0	0	0	0
Nadsyn1	0	0.024610781	0	0.053728777	0.001060471	0	0.133076053	0	0	0	0.073192511	0.011168941	0.006600281	0.033791612	0.00903933	0.179287012	0.048184888	0.012784809	0.023345536	0.019942847	0.046651598	0	0	0	0.026767742	0.005832944	0	0	0	0	0	0	0	0	0	0	0	0	0.024429689	0	0	0
Dhcr7	0	0	0	0	0.032141811	0.542861787	0.612235756	0.233754091	0	0.327822459	0	0	0.543802285	0.25070456	0.387215075	0.201516331	0.566388859	0.403569913	0.692192671	0.101412198	0.496090847	0.599124	0.600948794	0.327465743	0.54038748	0.428334096	0.278577434	0.382113953	0	0	0	0	0.703649897	0.519795436	0.822171391	0.40370549	0.193131492	0	0.035720154	0	0	0
Shank2	0.399680256	0.24621297	0	0	2.655614646	2.772952882	2.186531558	0.367390187	0.30427973	0.347584098	1.004033772	0	0.208303474	0.188715494	0.145275658	0.243611492	0.040386297	0.039467842	0	0.003130993	0.178571661	0.331715893	0	0.139622652	3.140749109	2.166062334	2.031935942	1.323046409	0	0.333000333	0	0	0	0	0	0	0	0	0	0	0	0
Ppfia1	0.139446676	0.509088742	0.433801839	0.449379335	0.073063109	0.584150505	0.18405783	0.203136426	0.625807697	0.125427895	0.66693344	0.141310696	0.721336077	0.909166393	0.882034045	0.528048684	0.321730874	0.676192683	1.001380936	0.578515546	0.598916733	0.793309959	0.029655404	0.265161982	0.391449088	0.340145371	2.693202079	0.249512665	0	1.254225807	0	0	0.289275183	0.60859099	0	0.061225739	0.244188804	0	0.073931545	6.313131313	0	0
Oraov1	0	0.10296573	0	0.016572617	0.083496185	0	0.12042908	0	0	0.019162852	0.721500722	0.004969023	0.172961469	0.055198178	0.047732865	0.148896426	0.187357982	0.353559189	0.058476271	0.191568974	0.203143998	0.213908888	0	0.186048469	0.302764144	0.622384359	0.07728692	0.40042327	0	0	0	0	0.55417013	0.283373508	0	0.06645843	0	0	0	0	0	1.643115347
Ccnd1	1.075518575	2.704417702	0.214527824	0.881162213	0.873694305	4.026954516	0.475320369	2.813348393	1.100958562	3.329247925	0	0.621416345	1.367484835	0.990828381	0.343640234	0.445675001	0.336064436	0.841333064	0.26343602	0.411872524	10.07631738	23.02706533	14.09343766	23.77490462	0.279704597	0.539640595	0.744783405	0.481007129	8.07582165	9.401946247	33.93890523	70.81465224	1.216311861	1.569033781	0	1.16443743	2.798782788	19.30501931	1.366489794	0	1.506931887	0
Tpcn2	0	0.160373078	0	0.002183373	0.002120943	0	0	0	0	0.274355949	0	0	0.081599958	0.092075347	0.017440855	0.030975416	0.302525891	0.195960227	0.933026907	0.099432363	0.051155071	0.099394718	0.01234763	0.038972073	0	0.30102348	0.026179655	0	0	0	0	0	0.471397379	0.244570414	0	0.06645843	0.095182799	0	0.145696685	0	0	0
Ighmbp2	0	0.244454694	0	0.002183373	0.010649498	0.156641604	0.003336709	0	0	0	0	0	0.042388244	0.109064865	0.043969885	0.092156218	0.185316717	0.142640594	0.315904024	0.079578335	0.143945366	0.341622936	0.049157358	0.131598764	0.665643782	0.251472628	0	0.420246072	0	0.20880314	0	0	0.056975187	0	0	0	0.171533699	0	0.031226775	0	0	0
Mrpl21	1.094276094	0.573968236	0	0.711873373	0.70505617	0.415838501	0.439544792	0.080588334	0.208825204	0.235082509	0.631896241	0.42095388	0.483051615	0.652982052	0.3808455	0.578049518	0.794071943	0.680470737	0.209847291	0.502796351	1.401113664	0.982854952	2.107220659	0.902338039	0.637258906	0.345401872	0.792917238	0.87152697	0.862663906	1.585928883	9.842519685	0	0.718365585	1.356740748	0.645827951	0.588040454	0.601602793	0	0.895785296	0	0	0
Cpt1a	0.338753388	0.138580056	0	0.054473811	0.073124481	0	0.256464971	0	0.264127097	0.298051001	0	0.137655068	2.81379696	0.893547719	0.896066518	0.56870168	0.473895676	0.294386631	0.038318054	0.209119394	0.435221723	0.466278743	1.050347905	0.118133332	0.061462238	0.039974416	0.026179655	0.004042119	0	0	0	0	1.294073067	0	0	0	0.090393846	0	0.06366613	0	0	0
Gal	0	0.638517167	2.057071153	0.331028122	0.017034019	0.247618671	0.063603117	0	0	0	0	0.023015066	0.034929117	0.025615009	0.356337497	0	0	0.152231618	0.407807897	0.081526901	0.02098222	0.151862505	0	0	0.008241892	0.01651522	0	0.008084238	0	0	0	0	0	0	0	0	0	0	0	0	0	0
Ppp6r3	0.527092557	0.811773728	0.477463713	0.004757046	0.306001443	0.198849297	0.114736693	0	0.494207345	0	0.539898499	0.330459836	0.816103253	0.453898358	0.833928635	0.346455108	0.936842406	1.140488495	1.279457203	0.538761799	0.522268547	0.632803959	0.707312666	0.242639422	1.033848177	0.091756311	1.520292511	0.997373933	0	0	0	0	0.786604107	0.722498283	0.398152572	0.416291156	0.27737678	9.652509653	0.263933646	0	0	0
Lrp5	0	0	0	0	0	0	0	0	0.305250305	0.019398906	0	0.009178202	0.200723266	0.036156001	0.040318975	0.120174888	0.043871675	0.007765971	0	0	0.081529198	0	0.022879606	0.05161237	0	0.005431358	0	0	0	0	0	0	0.055830053	0	0	0.06645843	0	0	0	0	0	0
RGD1311946	0	0.238513261	1.084886451	0.135838722	0.108320626	0.055345244	0.125374092	0.233754091	0.042637259	0.185940979	0.89509488	0.156926747	0.268300833	0.21583709	0.357755318	0.250433664	0.325439274	0.535141403	0.474501558	0.457006241	0.419577709	0.414832453	0.548908133	0.449116522	0.698562972	0.145352345	0.144556472	0.347901694	0	0.372689326	0	0	1.000888525	0.725630358	0	0.222148556	0	0	0	0	0	0
Suv420h1	0	0.177339186	0.326072779	0.212652844	0.174239649	0.262075349	0.151341039	0	0.391068007	0.33790022	0	0	0.354471113	0.467236467	1.287594987	0.223235648	0.928009455	0.668696461	0.113495753	0.472064462	0.690335378	0.853584286	1.215139231	0.201192069	0.701337199	0.046716128	1.43998773	0.618087465	0	0.550236602	0	0	0.872058131	0.601692261	1.151016456	0.061225739	0.081139853	0	0.183426647	0	0	0.43157395
Chka	0	0.108107891	0.685588921	0.289865914	0.158195517	0.076986331	0.202077542	0	0.280305642	0.059857358	0	0.268164411	0.852662992	0.357346131	0.179167412	0.315942535	0.187460176	0.144678466	0.672492496	0.115892355	0.325621119	0.318791529	1.271526642	0.303388658	0.266835346	0.147146179	0.755058895	0.440794165	0	0.857502408	0	0	0.056975187	0.115359492	0	0	0	0	0.072406442	0	0	0
Tcirg1	0	0	0	0.002183373	0.001424023	0	0	0	0	0.330160455	0.547345375	0.065022888	0.127364021	0.207567807	0.08159885	0.113203306	0.034864468	0.018822321	0	0.028813733	0	0	0.006608861	0.29563058	0.0028735	0.52990043	0	0	0	0.742472117	0	0	0	0	0	0	1.217436729	0	1.517548165	0	0	0.8631479
Ndufs8	3.66623741	1.534997408	1.900784972	1.680470478	3.907216706	1.4825819	3.402161114	1.983063736	3.113787984	2.310007588	2.223500026	1.89943461	2.675700414	1.812574633	3.43733207	1.911621365	2.703312532	1.683853173	1.163387596	1.615412914	2.602630298	2.551527481	6.625333425	3.214344312	1.744640218	1.585409539	2.787113236	2.474471693	4.180256127	4.33094667	0	13.41306215	2.75463003	3.310619991	2.950420737	1.281183182	1.626484109	0	1.101056391	0	1.814058957	2.957537865
Unc93b1	0	0.053036049	0	0.011465392	0.001335368	0	0.067999456	0	0	0.154090328	0	0	0.026135842	0.137519654	0.124898556	0.104188491	0	0.063109139	0.005255816	0.035818655	0.020176423	0	0	0.087293551	0	0	0	0	0	0	0	0	0	0	0	0	5.414483152	0	8.548972333	0	2.029220779	6.806906848
Acy3	0	0.01022033	0.264256646	0	0	0	0	0	0.022951151	0	0	0.02970903	0.108497426	0.18069751	0.028863965	0.181568532	0	0.020090695	0.285202616	0.10616783	0.027351653	0	0	0	0	0	0	0	0	0.407000407	0	0	0	0	0	0	0.069279905	0	0.027738943	0	0	0
Doc2g	0	0	0	0.121726842	0	0	0	0	0	0.036538096	0.19047619	0.294067408	0	0.031702934	0.094891287	0.048907047	0	0.031529646	0.236540827	0.173343497	0	0	0	0	0	0	0	0.264200793	0	0	0	0	0	0	0	0	0	0	0	0	0	0
Ndufv1	0.828078947	1.315556049	0	0.788883843	1.835628237	3.47430516	3.374715016	4.188666979	2.709058161	1.844644111	1.113148047	1.040776671	2.266822536	1.22041578	2.805864226	1.318028466	1.773012198	1.267702114	1.475086106	1.487686935	2.020334923	1.893045318	1.092774526	1.860076212	2.064239415	3.310814481	1.669319893	4.54267859	0.897988506	2.500394798	0	12.01265811	2.25094091	1.170993297	3.673760671	0.597551443	0.730913632	0	0.519917279	0	0	0.374910959
Gstp1	11.90300982	10.31711939	22.13538498	19.46620956	2.335819616	3.23669528	4.070589402	3.765618029	22.5574638	9.811779219	30.2189859	17.2799037	18.79005132	8.490670026	22.880888	17.05156351	7.685740705	6.139483967	22.30422281	17.75675187	7.348568538	8.18717675	5.446782444	9.041066626	0.850740518	1.108282326	1.140766015	1.783279664	19.83347325	17.96613841	13.18742017	19.41380353	7.643923124	10.77824915	7.410833538	13.17200342	5.019200748	9.652509653	6.435570356	4.901960784	7.076540806	16.55851845
Cdk2ap2	0.809261774	1.177283297	0.217221305	1.050392189	0.498877335	0.353850476	0.491446935	2.189278029	1.327438397	0.695338307	2.070810255	1.503618527	1.36487915	1.087059519	1.825506171	1.785485848	1.592304069	1.260146559	2.967089848	1.710277996	0.887778163	1.066590042	1.383013638	1.379341457	0.33957463	0.52740573	0.026179655	0.300112793	2.593961711	1.792270686	17.00584347	7.366482505	1.265401663	1.359476612	1.896082016	1.848216483	1.824845311	9.652509653	2.225186158	0	0.907029478	5.903155416
Pitpnm1	0	0.051659215	0	0.007816103	0.641583502	0.609786066	1.003842099	0.335265183	0	0.163667735	0	0.159149505	0.219834034	0.264822117	0.072303277	0.13383932	0.083248547	0.002546722	0.005255816	0.026869056	0.097655186	0.069963591	0.019910052	0.025491476	0.819382239	0.256323326	0.668133103	0.980362405	0	0	0	0	0	0	0	0	0.252039503	0	0.130169117	0	0	0
Aip	1.800785338	0.849636669	0.264256646	0.559381811	0.172906918	0.200317185	0.450693223	0.614802275	0.073580532	0.03696721	0.141554838	0.182493124	0.325117744	0.22856126	0.301983588	0.480850937	0.724318637	0.96242291	1.751608516	1.033691027	0.59070146	0.378338958	1.209480556	0.787628612	0.273543854	0.815522096	0.496927541	0.450003485	0	0	0	0	1.138555402	1.33283465	1.143351803	1.527194772	0.441031347	0	0.533813418	0	0	0.834469782
Tmem134	0.90336284	3.083886566	2.264949612	6.083139442	1.54358342	2.597676338	1.189071245	1.84545444	2.740868038	2.484261916	3.963581425	3.233651091	1.859710248	1.724304808	2.104693325	2.433329683	2.045981799	2.114556224	2.395936756	3.169406824	1.54269938	1.36158347	2.370723682	2.498731956	0.995375875	1.514980728	2.079794282	2.028303438	3.410071857	1.770816945	0	0	2.062850607	2.679013137	1.548696402	1.493298046	4.303316452	0	3.160370027	5.330490405	4.582608237	6.514261749
Rpl35a	2.347232978	0.397809518	2.71825445	1.829674392	1.692774991	1.280106683	1.140637161	1.624882828	0.993875449	0.705900875	1.893733002	3.230555354	0.89409071	0.590916364	0.695919964	1.856382937	0.746149984	0.309744541	0.575187085	1.099202369	1.085969657	0.949537161	0.885065294	1.830080178	0.501528559	0.597377438	0	1.151619761	3.568837487	0.579702407	0	0	0.965145448	1.441730511	0.398152572	3.246802148	1.313921572	0	1.787783275	0	0	3.418955177
Coro1b	2.194863228	1.097084798	2.311332838	0.618222631	0.020367904	0.118102797	0.19071042	0.180212651	0.739252834	0.219331915	0.292141396	0.27417624	0.525763761	0.358036341	0.507108116	0.299546868	1.774208616	1.434906426	2.163567497	1.076622639	0.399781869	0.326666077	0.022963075	0.26843531	0.177208358	0.243166615	2.287888015	0.996031	0	0.907414248	0	0	1.018281437	1.196968857	1.796844407	0.51828129	1.867998566	0	2.106452097	0	0.907029478	4.563365572
Rps6kb2	0	0.212940046	0	0.018413037	0.310483585	0	0.06966781	0	0.368758758	0.635710171	0	0.004019157	0.161319134	0.2098336	0.019840864	0.099294489	0.207547042	0.293553914	0.116598305	0.236558322	0.154663239	0.156079876	0.538071446	0	1.455895325	0.029096353	6.361899711	0.925281475	0	0	0	0	0.060793969	0.24128181	0	0	0.1632174	0	0.212099745	0	0	0.982028872
Ppp1ca	6.23393668	3.808506022	4.91124682	3.278091337	2.430147693	3.692494282	2.798889254	4.442032072	0.907199586	2.96369598	0.465441668	0.572744992	1.688188414	1.700175544	2.263307401	2.025309279	4.651239191	3.410712731	5.378515	3.154001715	4.453257297	3.568583293	5.232334086	2.112127187	1.613750914	2.277367339	1.08998861	1.748494081	2.133105802	4.98778485	7.163323782	0	3.453894633	5.078467485	7.012763069	5.51196258	5.16645968	0	5.795902947	0	13.61845886	3.485275498
Clcf1	0	0	0	0	0	0	0	0	0	0.4058771	0	0	0.15188729	0.21170071	0.02385729	0.163546165	0	0.011269319	0	0.009829942	0	0	0	0	0.070140673	0.004849331	0	0	0	0	0	0	0	0	0	0	0	0	0	0	0	0
Pold4	0.777767161	1.393836995	1.126887537	0.830856367	0.049552618	1.003534671	0.529376685	0.037737558	0.921734953	0.234976346	0.287856656	0.27655287	0.201288824	0.223835858	0.092666594	0.43951436	0.464087057	0.447277893	0.491835487	1.056807747	0.076867157	0.177051822	1.253481642	0.328626326	0.035633644	0.352897691	0	0.042219646	0	0	0	0	0.130888223	0.956962961	0	0.472456976	1.236308265	0	2.367246319	0	4.228020322	6.792498
Ssh3	0	0	0.332561559	0	0	0	0.001668354	0	0	0	0	0.01441986	0	0.116001661	0.026989815	0.139319821	0.179757101	0.053360363	0.049848146	0.116172641	0.035936941	0	0	0	0.313254156	0.032080969	0.118376817	0.350034265	0	0	0	0	0	0	0	0	0.090465808	0	0.202635883	0	0	0.493900331
Ankrd13d	0	0	0	0.105254904	0.490128202	0.555104548	1.051977574	0.608642727	0	0	0	0	0.081303425	0.158404499	0.10104218	0.043974344	0.059671867	0.027888871	0.006982343	0.054706265	0.094608011	0.053566612	0	0.19254369	0.655372226	0.522546014	1.565027068	0.754221041	0	0	0	0	0	0.048590865	0	0	0	0	0.030838499	0	0	2.006559099
Adrbk1	0	0.139366287	0	0.257841334	0.372643139	0.021641087	0.001668354	0.111542408	0.04892703	0.222101402	0.037383457	0.007956315	0.293603143	0.126536497	0.104844798	0.221987636	0.133037662	0.127129967	0.044216555	0.110824346	0.133851275	0.077288603	0.028128893	0.122928707	0.057402768	0.025502891	0.747348566	0.142454568	0	0.529773257	0	0	0.051289942	0.262188431	0	0.672170261	0.164155094	0	0.459267118	0	0	0
Kdm2a	0	0.4794763	0.549752611	0.093364882	0.192964068	0.369632023	0.542587432	0	0.049567032	0.086432665	0	0.537096126	0.410558806	0.810825759	0.452369284	0.550814264	0.546288487	0.507194557	0.183473176	0.427817215	0.584970328	0.651528457	0.752247846	0.653258947	0.864949651	0.571340417	0.586533905	0.034135408	0	1.634141371	0	0	0.469247359	0.153169559	0	0	0.600171445	0	0.388195371	0	0	0
Rhod	0	0	0	0.007816103	0	0	0	0	0	0.012480608	0	0.003067586	0.054858546	0.045237621	0.025080888	0.251648226	0	0.004063713	0	0.004496302	0	0	0	0.041661112	0	0	0	0.175800768	0	0	0	0	0	0	0	0	0	0	0	0	0	0
Syt12	0.425387102	0	0	0	0.013271751	0	0.233059185	0.853857229	0.062049751	0	0	0	0.02919867	0.084716353	0.066134139	0.019252817	0.045366271	0	0	0	0.205867853	0.229466285	0.171956385	0.114808655	0.243663212	0.072519555	0.819712157	0.741685743	0	0	0	0	0	0	0	0	0	0	0	0	0	0
Pc	0	0.049221561	0	0.036361131	0.007539401	0	0.291980059	0.173991718	0.676490932	1.305520593	1.04546323	0.903822194	1.596527085	1.125308285	1.070847517	0.777497601	0.161087547	0.080302165	0.040228402	0.092920699	0.072000929	0.146842295	0.434921175	0.11026306	0.045969512	0.17477563	0.026179655	0.483224889	0	0	0	0	0	0.079706679	0	0.061225739	0	0	0.037746675	0	0	0
Lrfn4	0.051203277	0.108361572	0	0.022078711	0.365792831	0.189973348	0.176455612	0.842056058	0	0.105833545	0	0.009178202	0.281563699	0.269564491	0.230478553	0.071247005	0.087098856	0.146724737	0.02950376	0.087941688	0.297827103	0.293942897	0.461002738	0.231262941	0.809613021	2.679507433	0.206474443	2.001413706	0	0	0	0	0.213962115	0.048590865	0	0	0	9.652509653	0.089317613	0	0	0
Rce1	0.968634072	0.146810286	0	0.152283213	0.092219053	0.127187627	0.538376252	0.206253609	0.391068007	0	0	0.06884223	0.154949041	0.16576792	0.660125034	0.134977774	0.186647623	0.40374961	0.111866801	0.341715114	0.231449945	0.529486637	0.031353271	0.747968671	0.308903372	0.851274609	1.081060965	0.590810758	0	0	0	0	0.095757924	0.232622188	0.645827951	0.061225739	0.395526847	0	0.687506945	0	0	0
Sptbn2	0.9567368	0.525236134	1.470894452	0.236720146	11.29418552	13.10516433	5.730955587	2.091742958	1.647794668	0.009792334	0	0	0.866046822	0.150764127	0.872203361	0.002861985	0.447552245	0.192469548	0.006982343	0.040385505	1.213855617	0.525095113	2.133352798	0	7.72460387	2.67794389	10.02061409	3.712353201	1.098418278	0.920180355	0	0	0.486665183	0.045491766	1.577848301	0	0	0	0	6.313131313	0	0
Rbm4b	0	0.116831782	0	0.170465028	0.013087308	0	0.079324686	0	0	0.055804506	0	0	0.079001415	0.153009295	0.048398031	0.084668533	0.108687506	0.173906498	0.077797754	0.181792175	0.426670932	0.272170147	0.055717071	0.277682841	0.214618525	0.022199328	0	0.002021059	0	0	0	0	0.291081102	0.062088663	0.682873532	0.094464387	0.150419757	0	0.042052498	0	0	0
Rbm4	0	0.276396525	0	0.357137331	0.082721747	0.185144042	0.222250035	0	0.022951151	0.15257276	0.116713352	0.023043386	0.275115438	0.292645276	0.15802313	0.213238604	0.650539321	0.453065013	0.446272639	0.467818273	0.524483221	0.678003302	0.255582576	1.147661123	0.415517412	0.423622048	0.026179655	0.684294613	0	0	0	0	1.559355947	0.419427445	0	0.28617119	0.392411541	0	0.223161367	0	0	0
Rbm14	0	0.101003265	0	0.261562121	0.009370579	0.330687831	0.222993427	0	0	0.055804506	0	0.023291781	0.299853414	0.175361858	0.39331378	0.178043834	0.222882285	0.265106592	0.36166571	0.225186467	0.495838317	0.451008937	0.013301191	0.115764505	0.628785898	0.129934548	0.544420767	0.431334015	0	0	0	0	0.479429736	0.246166447	0	0.242782673	0.3589538	0	0.113557267	0	0	0
Ccs	0.200546168	1.100781858	0	1.286918164	0.454005378	0.31465181	0.533173928	0.466373468	1.771882945	1.834609833	0.365741161	1.083106026	0.891548279	0.972839062	0.86721355	0.865245119	0.878188358	0.912154048	0.339414484	0.991333632	0.848616798	0.687790319	1.37491024	1.094117276	0.271590984	1.142870683	0	0.97652716	2.729257642	0.805180173	0	0	0.505640005	0.959650414	1.556168412	2.273680277	1.267620544	0	0.920167292	0	0	1.176470588
Ctsf	0.203649397	0.447913173	0.214527824	0.456726502	0.076898286	0.318309142	1.073510647	0.590853548	0.346443914	0.78471837	0.037383457	0.304787474	0.682629443	1.097714234	1.711761852	0.902181019	0.247919208	1.466052876	2.032679647	1.613327761	0.374553615	0.635033144	0.272594225	1.478658058	1.398862423	3.776005691	4.981143271	4.844659118	3.008225818	0	0	0	0.505207179	0.346733499	0.559785043	0.492937186	1.543624659	0	1.675172112	0	0	0
Bbs1	0	0.053513506	0.057670127	0.004476406	0.010179576	0	0.198076098	0.666488936	0.022951151	0.009792334	0.272108844	0.090437408	0.214473143	0.273019464	0.169012294	0.324025164	0	0.093093349	0.043430705	0.067236557	0.065000829	0.113845507	0.498633106	0.226982474	0.105689313	0.027190136	0	0.032114349	0	0	0	0	0.068271036	0.202371459	0	0	0	0	0.032460155	0	0	0
Dpp3	0	0.449278237	0	0.25212985	0.409621704	0.392887535	0.451534514	1.649215653	0.317395207	0	0	0.215863005	0.622382823	0.262380387	0.037955922	0.165399725	0.441749427	0.593718945	1.068014116	0.562025912	0.468087956	0.756872828	0.445452678	0.32072997	0.492008242	0.601130304	1.100421	0.985740239	0.515676568	1.928939166	0	0	0.712598018	0.367212418	0	0.061225739	0.168731909	0	0.583409266	0	0	0
Peli3	0	0	0	0	0.023591026	0.046340062	0	0	0	0	0	0.0335602	0.07638544	0.050710366	0.005431743	0.030119753	0.021184197	0	0.009278572	0.029390777	0	0.096371513	0.006608861	0	0.15527743	0.369303099	0	0	0	0	0	0	0	0	0	0	0	0	0.112831666	0	0	0
mrpl11	1.603669461	0.587577354	1.226715988	0.528754333	0.473229259	1.513989102	0.559758613	0.541831375	0.609905988	0.556127337	1.3427364	0.385816981	0.707112284	0.457855999	0.702357585	0.476431524	0.869353064	0.631496047	1.208206558	0.665808054	0.757610026	0.767930101	0.562455232	0.902146859	0.256094312	1.040291879	0	0.373498031	0	1.363405954	0	3.25732899	0.52326712	0.32660289	3.040432283	1.907905005	0.617838223	0	0.524285685	10.23245119	1.506931887	0
B3gnt1	0	0.50742638	0.549752611	0.285183918	0.268048465	1.755110526	1.467534884	1.002973724	0	0.157737438	0.215154603	0.041249332	1.144750401	0.556899444	1.259960442	0.485536585	0.844369891	0.966777762	0.269855895	0.742910893	0.661996974	0.874288245	0.774469361	1.268833554	2.996222256	5.188697346	2.357935429	4.476190489	2.729257642	0.58979504	0	0	0.790143478	0.814066817	0	0.763725816	0.153525193	0	0.053033239	0	0	0
Brms1	1.32897343	1.324929961	4.302236164	0.995757367	0.190002726	0.510296554	0.163596225	0.28248362	0.385833981	0.884907398	0.289968303	0.697219958	0.436549572	0.561025846	0.518329401	0.855049931	1.081190372	0.918131857	1.193943319	1.47559697	0.537279053	0.790675655	0.81649691	0.605511325	0.295644352	0.489510986	0	0.81379759	1.619170984	0.214031934	0	0	0.434949759	1.358976726	0.804375804	1.654919955	0.599615631	0	2.052134594	0	1.506931887	2.638281373
Tmem151a	0.346356331	0.732804982	0.308622925	1.251002163	0.17489704	1.578378317	0.921674189	0.578101515	0	0	0	0.030269275	0.017509988	0.017432111	0.01862701	0.044060031	1.832627904	2.135825743	2.901821665	2.991169723	0.044126465	0.006395694	0	0.102179097	1.258934479	2.585305864	1.19686756	2.92411718	0	0	0	0	0.490157289	0.499346798	0	2.3257463	0	0	0	0	0	0
Yif1a	0.346356331	0.597681883	0.165700083	0.485578648	0.3298266	0.406098047	0.438203484	0.134073419	0.30488465	0.132817835	0	0.175908294	0.550952302	0.424314771	0.314951029	0.545757727	0.922041792	0.741426465	1.090415775	0.860097691	0.534068998	0.660760956	0.04336944	0.615722339	0.693654365	0.116449746	0.052359311	1.09054688	0	2.109706642	0	0	0.645886122	0.392382289	1.940187018	0.548930235	0.375963973	0	0.15635859	0	0	1.287166946
Cnih2	2.560596145	0.423572814	1.901251328	0.657507177	5.752068304	3.390762064	5.548605275	3.634242013	1.784918834	0.273910409	0.68114419	0.569928088	0.775901907	0.409458097	1.069935455	0.509699918	0.382112712	0.083003044	0.375316542	0.114794809	1.324159394	1.510845985	1.469832799	1.237659715	2.506882037	5.664482605	2.029090644	2.749417171	0.431331953	0.661996017	0	8.759383384	0.675954988	0.496916762	0.294429396	0.75847426	0	0	0	17.15765895	0	0
Rab1b	0.371360665	0.976694568	0.797066794	0.346597009	0.826553547	0.123878896	0.173461641	1.188595478	0.435752356	0.403152079	0	0.091001408	0.648787749	0.681465463	0.36512372	0.668906738	0.277353295	0.632946221	1.211783086	0.615822751	0.529330668	0.494565963	0.091442704	1.044533533	0.483798118	0.67932598	0.561084074	0.851051538	0.515676568	2.719451428	0	0	0.232354777	0.287029152	0	4.674137649	0.440667063	0	0.818687307	0	0	1.417596762
Pacs1	0	0.121409452	0	0.094602211	0.380191324	0.127187627	0.282722891	0	0	0.009792334	0.136679241	0.020624	0.111735421	0.244520067	0.065481811	0.154397093	0.090675344	0.088014537	0.06222012	0.165974758	0.314283281	0.145497491	0	0.328043586	0.672099111	0.357710703	0.851813912	1.000403891	0	0	0	0	0.122744303	0	0	0.081859856	0	0	0.089317613	0	0	0
Sf3b2	3.614714376	2.357824287	1.384019131	2.399975127	1.87095395	1.207402497	2.057722742	1.459794409	1.02231984	2.416727438	1.612680518	1.520129366	3.110614522	3.051307563	0.850297163	1.668032759	4.084593818	3.495895877	1.773741161	2.40938672	5.29575842	4.455694758	5.410944678	3.805664238	1.776158859	2.106468301	1.737114902	1.573194589	5.642941215	5.754651917	0	3.683241252	4.858508619	5.178532685	5.661212283	8.795135263	2.860574547	0	2.42543154	0	4.275481167	0.250632848
Gal3st3	0.400256164	0	0	0	0.090311586	0.032813566	0.322811236	0.658327847	0	0	0	0	0.012149266	0	0.008762429	0.007106437	0.02381803	0	0	0.004156146	0.127967817	0.112817611	0.262111398	0.081200376	0.18891935	2.109172164	0.844992901	0.533330703	0	0	0	0	0	0	0	0	0	0	0	0	0	0
Cst6	0.653594771	0.064037252	0.722647781	0.14781966	2.329136902	2.164941044	1.082989752	1.077122612	0.168047498	0	0	0	0.374315775	0.051265808	0.234618859	0.013420348	0.115447908	0.056932255	0	0.041860148	0.212550073	0.131294353	0.00669233	0	1.082616395	0.203142232	0.766787141	0.071967469	0.897988506	2.687288332	0	0	0	0	0.147214698	0	0	0	0	0	0	0
Banf1	3.152202182	1.173245417	2.341045747	0.575885635	2.34867274	2.384746464	2.267390523	0.261441195	1.151041161	0.570434545	0.551660915	0.665314954	1.095650355	0.556922615	1.062171287	0.732992678	1.244896858	0.842144129	0.926230057	0.668234839	2.742639612	1.744799781	2.573078686	1.580917894	1.245681907	1.294410798	0.251935963	0.522120227	2.5	0.949253093	0	3.25732899	1.496149354	1.045476852	2.235347383	0.122451479	1.26698973	0	0.328171158	0	0	0.374910959
Eif1ad	0.809261774	0.341471996	0	0.304619605	1.440380513	1.091486514	0.988901016	0.695542596	0.481748147	0.166469678	0.326288126	0.072485679	0.342585856	0.314868198	0.301296051	0.391007214	0.621574717	0.594743375	0.546404888	0.86632065	0.821710848	0.734331939	1.355818183	0.386469347	0.530519992	0.791144747	0.12810002	0.966285199	2.564437755	0.641195146	7.163323782	0	0.713030472	0.720649479	0.147214698	0.687060921	0.538535757	9.652509653	0.524022787	0	0	1.681704624
Sart1	0.769467528	0.323282017	0.057670127	0.360064376	0.065872765	0.360492538	0.158396571	0.571391049	0.109207124	0.298890516	0.110983222	0.205142959	0.666969599	0.404948446	0.134890824	0.251152173	0.572488801	0.480042404	0.585262088	0.500645398	0.75412591	0.951754718	0.549648437	0.426406906	0.778532853	0.456776587	0.296338392	0.265592351	0	0.500801282	0	0	0.731074812	1.266738581	1.479111953	0.155690126	0.772526646	0	0.482223616	0	0	0.43157395
Drap1	2.96631628	2.206683987	5.266344181	3.738141581	2.619394481	1.215676105	3.208356112	0.699986187	4.636905094	2.170350946	4.760598999	2.998873715	1.681776627	1.442001137	2.015904525	2.765095175	1.629963275	1.583113725	1.553349672	2.678622459	2.008130661	1.689835238	1.624916988	3.594314945	1.313900497	1.778871098	0.71760392	3.001188679	2.670848981	1.515094467	7.163323782	3.25732899	2.192190196	1.796138264	4.014191686	2.731600765	2.303187723	0	2.155052302	0	7.394756719	5.737902948
Bles03	0.235404896	0.082815246	0.264256646	0.02863562	0.107291077	0.646077548	0.010010127	0.139524501	0.380050122	0.084666836	0.141554838	0.024919371	0.151625987	0.345985532	0.184520823	0.43164382	0.207209994	0.183084071	0.105860682	0.273123943	0.486159095	0.179001833	0.463821892	0.456644153	0.226674885	2.12646658	0.026179655	0.780205012	0	0	0	0	0.359071815	0.453368324	0	0.375195695	0.523226886	0	0.400970827	0	0	0.847601288
Fosl1	0	0	0	0.00234889	0	0	0.081599347	0	0	0	0	0	0	0	0.023969326	0.013816831	0	0	0	0	0	0	0	0	0	0	0	0	0	0	0	0	0	0	0	0	0	0	0	0	0	0
Fibp	0.423202843	1.491120282	0.919847896	2.091755912	0.692087932	0.996039495	0.532053578	0.044641661	0.2335187	1.087889757	0.167319212	0.426848489	0.419223756	0.51879512	0.503098264	0.82612436	0.722532974	1.127768923	1.075530768	1.520787781	0.548818219	0.823877069	0.602782017	0.716748178	0.245644933	0.621055228	0.535446562	1.398002818	0	0.716034771	0	0	0.847242052	0.781767625	0	1.088806362	1.183009009	0	0.820730846	0	0	1.821161901
Efemp2	0	0.008966286	0	0.136629362	0.085869186	0	0.077017787	0	0.388430847	0.935468913	0.758265089	0.962934298	0.640419345	1.155581514	1.477903129	1.177872869	0.125410855	0.16666337	0.027990242	0.230901623	0.32691244	0.693499128	1.490177835	0.866090815	3.707500262	0.047289997	1.936871887	0.438085851	0	0	0	5.076142132	1.331636092	0.563993867	0.500901623	0.331995504	0	0	0	0	0	0
Mus81	0	0.016739035	0	0	0.146566817	1.125053638	0.426328558	0	0	0.285874913	0.440102104	0	0.105298055	0.071506014	0.611008789	0.137450299	0.118642754	0.270970894	0.106522015	0.254115364	0.13679286	0.260054946	0.011443219	0.148711	0.622117911	0.08752235	0.806191551	0.178988567	0	0	0	0	0.055830053	0	0	0.06645843	0.081139853	0	0.089915307	0	0	0.250632848
Cfl1	38.60038101	64.90674868	41.57430063	69.6981023	15.84665579	33.96400694	20.24014914	17.49949215	23.43436902	16.64388343	20.02442231	12.95846809	14.76007079	10.91301589	14.15267026	10.2053301	27.58411215	31.25137223	24.38953669	34.3349285	29.99251125	38.32943893	40.32873475	39.15006195	10.58051122	13.3799862	8.248823566	13.96631297	18.70402316	32.21683877	37.35658742	32.36284161	27.40701781	36.96444124	30.7829867	44.09942756	12.07178008	9.652509653	9.890212361	6.313131313	18.36341993	13.00776057
Ap5b1	0	0	0.549752611	0.002408156	0.001419096	0	0	0	0	0.055804506	0	0	0.017198757	0.173398439	0.005656605	0.007780231	0.062751758	0.067811708	0.022413833	0.058051686	0.0579478	0.09420069	0.011443219	0.17712415	0.249594118	0.26202889	0	0.030093289	0	0	0	0	0	0	0	0.094464387	0	0	0.072406442	0	0	0
Kat5	0.149342891	0.041573818	0	0.325343612	0.168766807	0	0.387270738	1.242054526	0	0	0	0.213087427	0.216808285	0.417052695	0.032973982	0.204426693	0.506104526	0.383037213	0.092231747	0.303004686	0.302570726	0.356958737	0.472291046	0.329079569	0.502923516	1.46639844	0.15178192	0.387936013	0	0	0	0	0.130888223	0.390690115	0.682873532	0.06645843	0.095182799	0	0.128541937	0	1.506931887	0
Rela	0	0.094164895	0	0.020873232	0.007524736	0.118102797	0	0	0	0	0.167319212	0.05464168	0.32616299	0.28209521	0.789472207	0.264804362	0.07496657	0.331340654	0.132013663	0.425147468	0.16593391	0.30587745	0.487119552	0.449286191	0.065893047	0.539640595	0	0.121925136	0	0	0	0	0.269634593	0.079706679	0	0	0.265032981	0	0.761172577	0	0	0
Map3k11	0	0.081050761	0	0.185773751	0	0.021641087	0	0	0	0.106335604	0	0	0.072852666	0.170058817	0.036817436	0.14958694	0.330566545	0.296196048	0.445192746	0.571485962	0.040035212	0.060956776	0.01234763	0.191483166	0.014052285	0.015130021	0	0.13018436	0	0.91645892	0	0	0	0	0	1.152073733	1.000772198	0	0.495970542	0	0	0.43157395
Ehbp1l1	0.782472613	0.01798241	0	0	0.521389954	1.038072818	0.453806328	0.161353674	0.145742851	0	0	0	0	0.088781509	0.015030552	0.024077582	0.065419916	0.028421441	0.005255816	0	0.043651198	0.020806285	0	0.027501994	1.25677085	0.583428488	1.376751262	0.118177619	0	0	0	0	0.241239053	0	0	0	1.483172858	0	1.633459895	0	0	1.710749189
Fam89b	1.704108199	0.379378179	0.549752611	0.644628975	2.307632353	0.889489899	1.403086065	1.517583787	0.524283632	1.256586763	0	0.627760319	1.086380602	0.737641493	0.847887007	0.775833719	0.693525311	0.60583626	0.924493797	0.95539657	1.40658602	1.44814093	0.675449301	1.520072722	1.233192964	1.233654639	0.726211648	0.88225196	0	1.461733868	0	0	1.279355064	0.827565799	2.306805521	1.080492666	1.1531562	0	1.346057565	0	0.907029478	0.250632848
Sssca1	0.051203277	0.745288186	0.958037938	0.155438919	0.524963489	0.640807309	0.431161282	0	0.86407836	0.069991251	0.292141396	0.096137806	0.433013254	0.200898137	0.101889607	0.258818871	0.655000972	0.570950116	0.563158586	0.620584584	0.611384463	0.425044866	0.074722711	0.559749158	0.308505712	0.571019151	0.803630325	0.238893217	1.098418278	1.402508618	0	0	0.411783796	1.098352376	0.147214698	0.370466843	0.173308723	0	0.168595746	0	0	0
Ltbp3	0	0.261477702	0.53513384	0.300058594	0.064837314	0	0.07146175	0	0.172241975	0.220299453	0.657721652	0.264132112	0.717978462	0.94479712	0.524124499	0.881627951	0.43604103	0.914618902	1.374914544	1.056402765	0.247994227	0.773710804	0.237241354	0.794226374	0.474321881	0.582320835	0	0.214367066	0	0	0	0	0.268500901	0.177448154	0.989361782	0.28617119	0	0	0	0	0	0
Scyl1	0.235404896	0.402644364	0	0.495019532	0.516977841	0.021641087	0.52668653	0.409419691	0.187846342	0.126681315	0	0.189020022	0.551425967	0.282400176	0.700496529	0.21222516	0.364486585	0.430890323	0.454595326	0.424728868	0.296458364	0.476544597	0.293849216	0.489616223	0.603485322	0.76561481	0.755058895	0.5687746	0	0.540949908	0	0	0.506428894	0.579193532	0	0	0.645857869	0	0.394855107	0	0	0
Frmd8	0.405515004	0.550408938	1.126887537	0.200357423	0.186448304	0.046340062	0.003336709	0.595627064	0.080618207	0.551790143	1.265017341	0.182022113	1.586674232	0.593940421	1.633763311	0.625346721	0.356270465	1.214849957	1.515812628	1.808063753	0.393982989	0.852466939	0.041346615	1.356246777	0.024646682	0.016667333	0.052359311	0.008084238	0	0	0	0	0.148229065	0.709627932	0	4.518274751	0.090465808	0	0.401204148	0	0	0
Dpf2	0	0.481234072	0	0.090967659	0.186772627	0.073266247	0.240505342	0	0	0.189975761	0.886211499	0.285649284	0.547999787	0.471992423	0.395522963	0.465096933	0.671987338	0.680713345	1.741868465	0.613506808	0.583184152	0.772823728	1.692776497	0.970672218	1.070162861	0.112411381	0.07728692	0.255560696	0	0	0	0	0.459035751	1.323782349	1.530275921	0.061225739	1.331740098	0	0.847938992	0	0	0
Cdc42ep2	0.769467528	0.080848594	1.428847969	0.127887653	0.270388421	0.318309142	0.258561679	0.233754091	0	0.158750318	0.184141715	0.004381856	0.106571696	0.05773673	0.456964393	0.092875093	0.018110201	0.497088836	0.365714919	0.386807155	0	0	0	0.025491476	0.033080187	0.050761854	0	0.256996708	0	0	0	0	0	0	0	0	0	0	0.024429689	0	0	0
Pola2	0	0	0	0	0.001424023	0	0.051473427	0	0	0	0	0	0.145611845	0.004508892	0.005431743	0.010893007	0.041085959	0.019032229	0.014066964	0.027986561	0.177433694	0.145741759	0.021353095	0.104382751	0.055984145	0.005832944	0	0.050291396	0	0	0	0	0.051289942	0	0	0	0	0	0	0	0	0
Syvn1	0	0.17437701	0.685588921	0.150872253	0.03074447	0.021641087	0.300087366	0.134073419	0	0.180183427	0	0	0.14233998	0.170829532	0.121640053	0.215861529	0.207904672	0.644033312	0.854885324	0.571442779	0.230179236	0.198539296	0.011443219	0.236500523	0.56128289	0.697645285	0.103466575	1.4918043	2.729257642	0	0	0	0.492921828	0	0.725900116	0	0.249703313	0	0.16327602	0	0	0
Mrpl49	0	0.020541052	0.549752611	0.00234889	0.041609932	0	0.164252996	0	0	0.031622553	0	0.039957166	0.026697022	0.052014459	0.012389036	0.035932163	0.05764056	0.071715525	0.042697504	0.067558902	0.00602279	0.098394574	0.018956491	0.143235369	0.013920777	1.168352669	0	0.002021059	0	0.20880314	0	0	0.068271036	0.037959308	0	0	0.069279905	0	0.024429689	0	0	0
Fau	32.21791348	26.77527112	34.83535585	30.26086191	41.22749302	35.31636764	24.47419313	28.49232801	18.2844985	18.89255976	16.09842138	17.82218271	12.17565698	12.31579545	8.119212098	13.22911878	16.78545502	14.66750284	16.14414583	16.97004795	18.13709254	16.89304488	12.34823168	18.39502525	7.299333461	11.62588768	3.77699259	10.58235264	46.60542436	20.78762524	19.21151655	26.39676314	18.32532256	19.45617905	11.29820248	30.02712104	43.28337904	19.30501931	33.06261418	57.11606655	49.99269656	30.29560394
Znhit2	0.221513379	0.064819503	0	0.033548524	0.439522836	0.250200504	0.300745051	0.812504802	0.251760027	0.252556298	0.478102888	0.310129881	0.289767002	0.289197786	0.499688168	0.375803976	0.282742241	0.303813339	0.479183939	0.287322684	0.183529194	0.109291783	0.01805208	0.078771821	0.211060289	0.240573293	0	0.922369502	2.729257642	0	0	0	0.112083911	0.315374922	0	0.06645843	0.447164186	0	0.140989564	0	0	0.982028872
Tm7sf2	1.020642861	5.111694886	5.170701479	3.419612015	0.129467548	0.762340713	0.610926945	1.089402624	0.935233393	1.069239792	0	0.486959075	0.441889115	0.476738445	0.551306256	0.390473239	2.61778684	4.369810929	3.298292807	3.84620807	0.31168677	0.251478441	0.041098623	0.398048816	0.90090407	0.57629325	0.95917459	0.929620258	0	0	0	0	0.835897252	0.792838127	1.881706553	2.441718523	0.080951995	0	0.201044279	0	0	0
Zfpl1	0.235404896	0.660916876	0	0.697635323	0.020313452	0.72526773	0.600080176	0	0	0.536249133	0	0.128805328	0.283043441	0.263237605	0.031531427	0.522031575	0.718542959	1.241580608	1.095945029	1.396028865	0.528124881	0.372124803	0.652587986	0.715880985	0.803756953	0.128839753	0.702914074	0.502705431	0	0.808582542	0	0	0.802825298	0.285816671	1.136408799	0.339367344	0.267514016	0	0.140398235	0	2.76854928	0.834469782
Snx15	0.549599055	1.347630741	1.397067294	0.741432588	0.100015514	0.240190582	0.399177312	1.017994357	0.031051175	0.099044223	0	0.003574459	0.183266577	0.196250759	0.482183008	0.343612716	1.588039517	2.3863513	1.977651701	2.219870775	0.539010371	0.25516299	1.394439327	0.772668675	0.514389949	0.200080347	0.15178192	0.651432827	2.530364372	0.508750509	0	0	0.466728019	1.855550121	1.100935074	2.32264643	0.177048208	0	0.616395857	0	0	0
Arl2	4.219902894	4.454132143	3.535828096	3.357689194	0.808583663	1.704891319	0.703214256	0.912344678	0.548410488	0.188768255	0.288754367	0.603172405	0.585402399	0.499013183	0.348416783	0.509206966	1.766474165	2.55710547	3.277257358	2.301478435	0.768645347	1.135648762	2.196994459	1.333321021	0.580189878	1.198416909	0	1.502396937	0	1.250923521	9.842519685	0	0.703732183	2.286538786	0.794598115	0.897115712	0.069279905	0	0.491804858	0	1.506931887	0.459558824
Ppp2r5b	2.067204123	0.477588912	0.441413033	1.056957282	1.222155791	1.839675391	1.758510791	0	0.106071535	0.181307206	0	0.01441986	0.208837141	0.155834765	0.041773271	0.149526644	0.249938936	0.648384785	0.384607832	0.766250869	0.387681073	0.652570963	0.868643375	0.550106573	1.365246689	0.264000528	1.502661016	0.969644914	0	0	0	0	0.527653446	0.792610109	0	0.12768417	0.082077547	0	0	0	0	0
Atg2a	0	0	0	0	0.036014158	0.05162516	0.242261866	0	0.026320984	0.055804506	0	0	0.114857832	0.145364107	0.353048539	0.079038981	0.193390718	0.306036051	0.627073242	0.163465036	0.151687421	0.210051291	0.014827702	0.185671365	0.867030743	0.587330005	0.586533905	0.429639524	0	0	0	0	0	0.216789352	0	0	0.172471393	0	0.060199098	0	0	0
Ehd1	0.694544376	0.509425511	0.057670127	0.654191731	0.263367858	0.296924192	0.428260701	0.478606298	0.566848008	0.220896734	0.69838629	0.106793769	0.249407038	0.400422583	0.716946747	0.504373204	0.900611486	1.719654831	0.985162689	1.997676733	0.368010056	0.598800767	0.014744234	0.567301107	0.179846113	0.225414667	0	0.091828146	0	0.377073906	0	0	0.517672222	0.82866369	0.253472574	0.801151747	9.336643443	0	5.869015483	0	0.907029478	10.62343206
Men1	0	0	0	0	0.025614912	0.537373364	0.362346769	0	0	0.149429471	0.073599764	0.051277236	0.235741309	0.336407889	0.470274208	0.250901714	0.174404012	0.231436859	0.112336734	0.249260888	0.392073304	0.248554499	0.014827702	0.162629643	0.995884076	0.189174023	0.026179655	0.256936824	0	0	0	0	0	0.20166306	0	0	0.090393846	0	0	0	0	0
Map4k2	0	0	0	0	0	0	0.001668354	0	0	0	0	0	0.060806243	0.017600908	0.022476398	0.023941026	0.031453959	0.108002559	0.072665976	0.106911729	0.042441826	0.024460882	0	0	0.024759266	0.206534626	0.649350649	0.317834862	0	0	0	0	0	0.124177325	0	0	0	0	0.110525327	0	0	0
Sf1	0.400256164	0.466350262	0.958037938	0.124088961	0.282738547	0.486797034	0.090749198	0	0.032632549	0.364289024	0.438933672	0.140999927	0.564555487	0.511373407	0.296784564	0.437039905	1.015441995	0.996609438	0.91474897	0.905980751	1.081888032	0.906602033	1.360138304	0.992802569	0.966237996	0.117581831	0.392896433	0.223015535	0	0.580113702	0	0	0.838497043	0.752319806	1.697885858	0.209544025	0.420035398	0	0.48616759	0	0	1.755926251
Pygm	0	0	0	0	0	0	0	0	0	0.230234379	0.292141396	0.218485469	0.238484408	0.049385197	0.665143864	0.15929149	0	0	0	0.011315709	0.016551085	0	0	0	0.005570111	0	0	0	0	0	0	0	0	0	0	0	0	0	0	0	0	0
Rasgrp2	0.72939481	0	0	0	1.315351589	1.240183133	0.382458306	0.674854906	0.087965051	0.601511471	0	0.319304385	0.24273333	0.136785594	1.018266307	0.293003227	0.451849202	0.030957775	0.005255816	0.029063168	0.77354494	0.583528064	0.651018269	0.499954393	2.164629845	0.048526359	0.308394809	0.064020532	0	0	0	0	0.811485307	0.298259112	0	0.148318286	0	0	0.08321683	6.925207756	0	0
Nrxn2	0	0.586349527	0.477463713	0.630290093	2.125618674	2.502242311	2.443290963	2.735498641	0.587712914	1.07214368	1.365851238	0.157934438	1.43360032	1.228134448	1.701577854	0.514568821	1.660068966	1.227402697	1.538136214	0.836195852	3.153665338	3.686835897	2.260553248	3.323967922	9.478873861	7.461298687	1.616758375	2.417809599	0	0.547032267	0	0	3.236954943	3.93222491	1.432008173	1.128959968	0	0	0	0	0	0
Rps6ka4	0	0.171536366	0	0.130686025	0.299341982	0.120884595	0.003336709	0	0.831427394	0.244182807	0	0.033807467	0.474399536	0.41850135	0.374622401	0.333405713	0.127455893	0.235759014	0.402306647	0.41240007	0.36728656	0.559101132	0.41296268	0.691322758	0.450248518	0.04013389	0	0.004042119	0	0	0	0	0.546759126	0.054406964	0	0	0.527803701	0	0.914267102	0	0	0
Prdx5	1.692133795	2.233985147	2.134139753	2.085433698	3.60769435	6.69397743	6.796408158	7.025667922	4.572665795	3.937215373	4.473501325	3.783182629	3.05159424	3.933866348	3.698303444	5.339365587	1.612410382	1.545587937	1.918419936	2.131023627	2.023348607	2.49457818	5.596781565	2.059760285	2.677288571	6.178339328	2.596564391	5.082341138	2.162629758	0.85644806	0	3.683241252	1.960795004	1.931502777	2.474614127	2.962491992	10.67352406	0	12.43588174	0	8.056948326	16.28751428
Trmt112	1.298196561	1.392442341	0.750685007	2.088903382	1.160675888	1.406222727	1.812992216	1.196402089	1.697502135	1.195463545	1.116022133	1.383303897	1.477609565	1.275717654	1.723865435	2.23955639	1.3304426	1.037454307	0.823499895	1.807981889	1.598221627	1.326876906	1.083985611	2.398841294	1.283389286	1.149674897	0.942609199	2.464546618	0.431331953	0.47659899	0	0	1.7633765	0.928923258	0	1.739199454	1.975195052	9.652509653	2.07588023	0	1.506931887	2.093651854
Esrra	0	0.095470467	0	0.336494489	0.009641893	0.264969337	0.176713215	0.254000508	0.071080278	0	0	0.007789764	0.58888435	0.122238859	0.460465559	0.258991655	0.18235873	0.151125269	0.107714171	0.392779593	0.278512361	0.280618603	0.698256406	0.228501272	0.081504571	0.218504833	1.65191315	0.287020957	0	0.481974166	0	0	0.328419348	0.037959308	0	0.143085595	0.677606115	0	0.439803749	0	0	0
Kcnk4	0	0	0	0	0	0	0	0	0	0	0	0	0	0	0	0	0	0	0	0	0	0	0	0	0.06666294	0.460555941	0	0	0	0	0	0	0	0	0	0	0	0	0	0	0	0
Gpr137	0.286608173	0.555701144	0.264256646	1.507205154	0.828080221	0.667586241	1.201431626	0.725610951	0.362507102	0.434929425	0.948877059	0.059237144	0.865288213	0.399767619	0.777767772	0.467627638	0.437646569	0.652083084	0.741007341	0.910265521	0.28406477	0.265439421	0.520354844	0.245871191	0.682190106	1.166089311	1.061094956	1.688589628	0	0	0	0	0.503726144	0.434816258	0	0.148318286	0.337688086	0	0.226951989	0	0	0
Bad	2.402553819	1.666025813	0.217221305	1.094766212	1.943071001	1.042400715	1.103145623	2.910773106	1.063453455	0.945518707	1.184033566	0.807946321	1.310146821	1.088561837	1.474309639	1.3337866	1.225862917	1.126988739	2.049214114	1.513505562	1.343635551	1.216853044	3.444269203	1.616638031	1.258981991	0.743646788	0.104718621	1.02266063	0	2.046985004	7.163323782	5.076142132	1.96811021	0.667857398	0.147214698	1.286717093	0.82557631	0	0.981151346	0	0	0.250632848
Plcb3	0	0	0	0.07835302	0	0	0	0	0.141939278	0.047376749	0	0	0.034233186	0.114521274	0.017545234	0.071079606	0.036666519	0.059263633	0.038573559	0.072546937	0.105811146	0.03230976	0	0.029082449	0	0	0	0.002021059	0	0	0	0	0	0	0	0	0.080951995	0	0.027738943	0	0	0
Ppp1r14b	10.71054484	2.499990193	0.741720359	1.582327141	5.956776692	5.143326876	2.400353195	2.155994047	3.544573593	2.689238433	2.599899631	3.83885817	3.692377345	1.844302538	3.040405221	3.114417611	4.86071315	2.323559374	1.929118249	2.754512065	31.78261698	19.35559174	26.75097806	18.35242561	2.792060394	1.531291591	2.970635932	0.635552699	25.91882068	15.82687843	20.35074395	35.19770724	15.19023064	11.33868374	17.06257896	8.431538201	5.716230363	9.652509653	5.381820473	0	17.07588534	5.251682282
Fkbp2	5.92274699	3.437833873	3.081446175	7.05450325	2.079934776	2.694102368	3.258981833	8.853074565	3.609931777	1.896843872	1.220338114	3.285745697	1.661975898	2.332894033	2.380714611	2.613209785	2.791969076	2.396800633	2.335971933	3.75610219	4.134508799	4.757971017	3.354196502	5.656980915	2.556780159	4.025629196	1.570516452	4.34196855	0.431331953	1.670031848	6.024096386	0	4.646047616	3.909859299	1.059279665	3.821445284	2.180052348	28.95752896	1.996932538	0	7.032941604	1.695202577
Vegfb	0.139446676	0.35564049	0.690417012	0.019319975	0.081477614	0	0.001668354	0	0.309801144	0.035748976	0.201168068	0.012752661	0.142721562	0.124177424	0.041946794	0.078079261	0.253445503	0.093844673	0.093494705	0.098622459	0.125163088	0.123776504	0.014744234	0.133697686	0.131261575	0.004066694	0.694632692	0.002021059	0	0.483792937	0	0	0	0	0	0.094464387	0.250067597	0	0.130439942	0	0	0
Dnajc4	0.952853337	0.46881955	0	0.877949081	0.468400313	0.395695624	0.373507898	2.141400757	0.403042548	0.260567323	0	0.226865055	0.19119761	0.341765745	0.367612112	0.388821782	0.381740712	0.406981539	0.443989247	0.662699991	0.361828434	0.471386552	0.019910052	0.256277091	0.559472775	0.17162703	0	0.423729614	0	0	0	0	0.391457528	0.305492821	0	0	0.168731909	0	0.276133647	0	0	0
Nudt22	0	0.228600686	1.126887537	0.254275264	0.087793547	0.057538724	0.080935619	0.075652121	0	0.019398906	0.073599764	0.09821639	0.050310202	0.12767695	0.166334271	0.068980103	0.141505676	0.110058693	0.060875007	0.26141157	0.064353927	0.211700867	0.545391032	0.190416795	0.039934186	0.103606629	0	0.170084623	0	0	0	0	0.07505817	0.122228567	0	0.577705874	0	0	0.053033239	0	0	0
Trpt1	0.425387102	0.025223893	0	0	0.011808327	0	0.265736762	0.139524501	0	0	0	0	0.041623267	0.146928066	0.003009559	0.026023373	0.012971851	0.052043686	0.038572471	0.079231881	0.056724315	0.047077852	0.008135373	0.091925283	0.02953232	0.040273856	0	0.164478454	0	0	0	0	0	0.045922116	0	0	0.108886203	0	0	0	0	0
Stip1	0.149342891	0.277332227	0.264256646	0.600306708	0.464153573	0.856298496	1.23960657	0.445444698	0.731306149	0.862006535	0	0.100389929	0.958451127	0.62524692	1.025542947	0.304453781	1.39304755	1.062825814	1.082343251	0.484380693	1.661299362	1.431859948	0.655839681	0.85106393	0.747808154	0.722603952	1.108430738	1.027206099	0.431331953	0.823701756	0	0	1.568286781	1.858928391	1.144820444	0.291403881	0.523029084	0	0.337099222	6.925207756	1.506931887	0.493900331
Macrod1	0	0.037899029	0	0.271191822	0.071539482	0.021111477	0.064217656	0	0	0	0	0.270445756	0.035402259	0.07328854	0.052216379	0.094545765	0.049712898	0.033425063	0.019220502	0.085373316	0.028123418	0.059065783	0.011443219	0	0.025203542	0.018033026	0	0.035473572	0	0.327890353	0	6.472491909	0	0.107677793	0	0	0	0	0.035720154	0	0	0
Flrt1	0	0.198068374	0	0	0.120426913	0.056608473	0.048535299	0	0	0	0	0	0.039212339	0.029713344	0	0.007427762	0.919331857	0.893121507	0.096567858	0.237660937	0.596009162	0.405678124	0.529244041	0.345962512	0.938237518	0.113526662	0.755058895	0.032589079	0	0.269905533	0	0	1.355836039	0.834440994	0.147214698	0.143085595	0	0	0	0	0	0
Otub1	2.015178035	0.83576148	0.217221305	0.60844417	0.969484456	1.455413337	1.196293932	1.689112845	0.330688955	0.465594867	0.084550866	0.173650046	0.78954491	0.554915457	0.21053822	0.545661807	1.235661422	0.869705481	0.880215424	0.768035661	1.222497226	1.014279581	0.722019092	2.001282214	0.979991457	1.884689327	0.770488931	1.934401654	0	0	0	0	0.919513003	1.139481664	0.147214698	1.83127784	0.874636053	0	0.362532724	0	0.907029478	0.250632848
Cox8a	32.23116409	23.40014064	28.23379914	25.18424791	42.56173963	39.76010737	28.59778038	37.63548206	41.01673136	18.33184454	29.51540697	19.55888194	25.29926582	15.45475967	14.8772461	15.27076665	17.94680413	16.14906729	13.71724398	17.88851671	13.64250032	15.95342838	12.58489744	18.1918312	10.13334383	18.04629428	12.44548554	16.8242888	17.91737662	19.57255291	31.25970932	37.06618961	17.51080732	21.55579927	7.867834147	30.18508321	14.98053316	19.30501931	12.29762807	64.65335075	11.62277704	13.52353872
Naa40	0	0.077028547	0.057670127	0	0.007166111	0.055345244	0.152765494	0	0	0	0	0	0.085300119	0.090626989	0.01350118	0.066900454	0.173780534	0.11394678	0.042076287	0.176678306	0.178254104	0.086371816	0.42731713	0.232218585	0.300526902	0.543183733	0.347188072	0.395938368	0	0	0	0	0.129065005	0.415389847	0	0	0	0	0	0	0	0
Rcor2	0	0	0	0	0.004020069	0	0.120112458	0.254000508	0	0.024057488	0	0	0.046603112	0.228668778	0.51672634	0.109714196	0.237226985	0.0886964	0.272518097	0.097868585	0.498323604	0.437424544	1.08107705	0.120815922	0.261781253	0.033424666	0.525210084	0.266221852	0	0	0	0	0.192160473	0.054406964	0	0	0.080951995	0	0	0	0	0
Mark2	0	0.240803049	0	0.414305353	0.811008857	0.456954247	0.560079941	0.254000508	0.035323083	0.362333779	0	0	0.282424528	0.574852168	0.235771645	0.224448936	0.665378463	0.785352945	0.492994674	0.868788789	0.723265095	0.502738112	0.476614119	0.406121899	1.587796733	0.150306816	1.438129434	0.716493558	0	0	0	0	0.548543851	0.478177286	0.997605746	0.176324243	0.516890471	0	0.633624947	0	0	0.250632848
RGD1308106	0	0	0	0.00234889	0.149553322	0	0.03022198	0	0	0	0	0	0.066984316	0.19749488	0.127431878	0.072856125	0.103701682	0.075892447	0.6486705	0.106633668	0.196482979	0.146001862	0.649350649	0.268098208	0.092382761	0.031917863	0.15178192	0.060661308	0	0	0	0	0.104434906	0.045922116	0.490580848	0	0	0	0.09683613	0	0	0
RGD1560108	0	0.087352164	0.057670127	0.049162975	0.494087145	0.032813566	0.214135678	0	0.062049751	0	0	0.032324382	0.102600311	0.171397284	0.378665018	0.077441975	0.153287039	0.215474559	0.344975795	0.100745247	0.399570494	0.434718704	0.177122203	0.299832017	0.730497002	1.813878795	0.623544189	0.087381708	0	0.508750509	0	0	0	0.414043041	0.645827951	0.316612943	0.283795103	0	0.063493012	0	0	0
Rtn3	2.452875928	3.742401213	6.188270471	3.199056161	5.326139119	6.669671285	9.962323022	6.285097086	4.146482657	1.881261315	2.592290647	1.595997811	4.38624945	3.619062443	4.380420536	3.373325359	3.901997698	5.220320651	3.121050695	5.148274334	4.683197186	6.248920323	5.085112153	6.606417245	24.02282461	18.6604518	29.2225352	17.5461705	3.495252359	1.327872647	0	3.25732899	6.209655127	4.143863299	2.819803831	2.933062489	1.324841651	9.652509653	1.047681268	0	0	0.43157395
Atl3	0	0.125039598	0	0.217364197	0.00407673	0	0.119799826	0	0	0	0	0.02693975	0.028065259	0.126439276	0	0.064184641	0.205512492	0.278723468	0.022749792	0.118321223	0.047005486	0.132363293	0	0	0.128186692	0.003584641	0	0.046827441	0	0.834651132	0	0	0.161380906	0.083451074	0	0.061225739	0.084245289	0	0.035720154	0	0	0
Pla2g16	0	0.641326573	0.657981313	0.400349182	0.054452755	0.408116959	0	0.979267723	5.681533424	4.553967761	5.863458656	3.690928871	3.262198321	3.554328025	3.041464978	3.005526393	0.06593405	0.247777168	0.231138158	0.222172749	0.115647717	0.090724343	0	0	0.08279383	0.026649611	0.104718621	0.006063178	0	0	0	0	0	0.091844232	0	0	0.776255623	0	0.436902648	0	0	1.886737633
Slc3a2	0.943267499	2.913103864	3.776647763	2.354273197	2.729972707	2.443826688	4.494395185	3.667906154	5.500037674	4.092440313	3.574509541	3.91546903	13.92580657	8.922980265	13.8153745	8.836861198	8.023897625	5.349315029	9.227832389	3.952177061	6.390042976	3.9668908	7.855087754	5.609530277	15.11008685	5.797671716	5.231783467	4.98766868	0.431331953	2.352940588	9.842519685	3.25732899	7.341594112	2.334365471	9.93920487	1.202752508	2.475897036	9.652509653	2.795364089	0	2.029220779	2.802940964
LOC100912041	0	0.218854994	1.267309912	0.192164762	0.16199575	0.188033518	0.138532654	0	0.061644067	0.047511027	0	0	0.896967746	0.395748897	0.08532346	0.273082478	0.762785573	0.556134012	0.441594797	0.91991344	0.610462875	0.51573583	0.097270857	1.285153892	3.566649446	0.751109236	2.37663988	0.873522035	0	0.580113702	7.163323782	0	0.826534686	0.794744229	0.500901623	0.608016825	0.372559579	0	0.178048062	0	0	0
Wdr74	0.203649397	0	0	0.136471584	0.087226281	0	0.230366081	0.223703637	0	0	0	0.190783894	0.008313526	0.048314572	0.017020001	0.054711242	0.240096679	0.10276781	0.365123492	0.142009066	0.127819585	0.292358396	0.067286075	0.210590146	0.086199735	0.192951984	0	0.275406583	0	0	0	0	0.09310987	0.037959308	0	0	0	0	0.098345736	0	0	0
Stx5	0	0.329931601	0	0.043567845	0.380189348	0	0.251758125	0.206253609	0.155189914	0.086432665	0.402868423	0.008048678	0.376246411	0.397839962	0.899762859	0.302419546	0.635880356	0.503650788	0.745377722	0.51198762	0.327499441	0.373724108	0.490089106	0.169210658	0.062109009	0.279395834	0.07728692	0.868169459	0	0	0	0	0.226680003	0.482072691	0	0.736192895	0.402717594	0	0.471929918	0	0	0
Nxf1	0.454950047	0.128668947	0	0.002408156	0.044726867	0	0.139271079	0	0	0	0	0.112097796	0.748718307	0.384931966	0.03453785	0.222771695	0.275365377	0.336670936	0.143684455	0.341052636	0.443106508	0.594465818	0.042879958	0.688456741	1.83105533	0.56474926	0.26632577	0.316915832	0	1.500019404	0	0	0.205868686	0.173474412	0.483933411	0	0.757339569	0	0.415292761	0	0	0
Tmem223	1.399276466	1.116504079	0.9281791	0.850608484	0.369528048	0.266451611	0.399856089	1.098191578	0.741079455	0.577421106	0.357892586	0.387639933	0.666375464	0.548658456	0.825833712	0.577398214	0.870532064	1.1388252	0.912610599	1.030909573	0.74242089	0.932144564	1.680299974	1.823068472	0.165421604	0.720756799	0.592556514	1.201097906	2.5	1.483091693	7.163323782	0	0.793449729	1.253705958	0.381562882	1.632387523	0.786813561	0	0.61733988	0	0	0.374910959
Tmem179b	0	0.373415781	1.452960316	0.130267978	0.103867139	0	0.117368382	0	0	0.203307821	0	0.163034119	0.35890956	0.314145149	0.155250202	0.395208048	0.442923435	0.640695314	0.244262756	0.650699222	0.420636249	0.405732413	0.01805208	0.50960939	0.026698106	0.074419489	0.026179655	0.406883575	0	0.481974166	0	0	0.771163473	0.306944291	0.737898465	0.700176218	1.506807634	0	1.292631315	0	2.812148481	0.250632848
Taf6l	0	0	0	0	0.001419096	0.123110258	0.001668354	0	0	0	0	0	0.081166822	0.076384561	0.012602593	0.056591013	0.049704644	0.039013811	0.02787255	0.053286565	0.2021874	0.052667018	0.008135373	0.127885235	0.043201548	0.02097614	0	0	0	0	0	0	0	0	0	0	0	0	0.072890997	0	0	1.755926251
Polr2g	2.279116455	0.560626464	1.184104542	1.151955475	0.750752355	0.801923057	1.011014032	1.99671893	0.689956508	0.459220363	0.78407124	0.510964711	0.654526166	0.602414715	0.337494049	0.587558578	0.889926839	0.80415281	0.266890644	0.802644032	1.300709319	1.442500345	1.768949917	1.60010289	0.762979408	2.500172007	0.123835942	1.239642087	3.164458937	0.529773257	0	3.25732899	0.918732786	0.86675117	1.042027164	1.212732916	0.693660966	0	0.482744586	0	0	0
Zbtb3	0	0	0	0	0.03861302	0	0.001668354	0	0	0	0	0	0.050120037	0.016237984	0.008270136	0.01502336	0.064637972	0.061572404	0.602820833	0.032886291	0.051252922	0.059865077	0.192841716	0.064612703	0.376811954	0.106329053	0	0.002021059	0	0	0	0	0.055119195	0	0	0	0.086654362	0	0.045002773	0	0	0
Ttc9c	0	0.034579333	1.062770737	0.283107657	0.354303212	0.184685992	0.151447827	0	0	0.478728483	0	0	0.271431238	0.088317508	0.099325782	0.158739612	0.275623663	0.336579596	0.319498826	0.341657703	0.276250006	0.142447722	0.034821222	0.095747641	0.083571802	0.049075705	0.154279676	0.544026479	0	0	0	0	0.066914249	0.336563033	0.483933411	0	0.25351476	0	0.10324494	0	0	0.459558824
Hnrnpul2	1.995286443	0.816530103	0.787490591	0.382361629	0.122708336	0.961781804	0.471064787	0.09331658	0.247483109	0.605344708	0.116713352	0.09324469	0.468643697	0.741251776	0.332582961	0.186082016	1.019112853	0.580701385	1.244102973	0.307030619	1.096155269	0.914881506	0.982277162	0.548270527	1.006893845	0.051596265	0.751644209	0.062349389	2.143008426	1.845594248	0	0	0.607564143	1.023452911	2.849918848	0.686575947	0.406967991	0	0.076938394	0	0	0
Gng3	3.718440465	1.017435133	2.421379078	0.84169498	5.939007496	7.287611359	9.257633627	9.267937653	1.830939628	0.058153735	0.65650496	0	0.642526669	0.353916021	1.257635004	0.14264653	1.999237493	0.825859124	1.455242618	1.810486756	3.613730464	3.911387633	3.028778264	6.258869021	4.297229413	11.37097685	6.436925317	14.05650514	0.947008521	1.026115532	7.163323782	0	3.434384428	2.138075742	2.546192571	2.299209091	0	0	0.125037767	0	0	0
Bscl2	0	0.708779141	0.71565144	0.874465344	0.323860584	0.84674725	0.911716866	0.49409646	0.141556416	0.385640833	0.532626599	0.093761072	0.532639073	0.423869405	1.158810064	0.534618547	0.777493975	0.660126567	1.033195041	0.742752946	0.424907479	0.54708648	0.495019841	0.178893433	1.755643863	3.3066053	0.221843392	1.050922625	0.431331953	0	0	0	0.616039978	0.612372243	0.253472574	0.12768417	0.695650095	0	0.290938625	0	0	0
Ubxn1	5.735929285	7.272811339	4.711867518	7.181842897	1.629592842	2.454005252	3.536386753	4.261933125	3.324784197	2.922872247	2.802520442	3.420624808	2.137136577	3.012147598	1.445872435	2.959826025	3.479121026	4.00334534	3.170528027	4.853788715	2.713111489	2.019293963	2.094403192	3.696930263	1.881596939	2.310783638	1.929715262	2.695864837	6.983047374	1.437335521	7.163323782	0	2.622954321	2.852348383	3.345907614	3.492316908	3.876303731	9.652509653	2.618142293	0	2.812148481	4.210271616
LOC690344	0.200546168	1.490247573	0.721592581	0.992665172	0.82969489	1.347470862	1.268648678	1.163643346	0.119478161	0.987169214	0.662797722	0.753721263	0.754941202	0.908543858	0.357977963	1.165280294	1.339362926	1.392569614	0.874509948	1.497494386	0.76089791	0.861431491	1.280830444	1.26895714	0.415344707	0.188374466	0.078538966	1.020971184	0.897988506	0.894547479	0	3.683241252	1.341088467	1.629835881	3.945542386	2.669670323	1.859320962	0	1.203649577	0	0.907029478	2.767401963
Lbhd1	2.403607222	1.12340037	0.214527824	0.29015175	0.202416138	0	0.328697356	0.518618401	0.768234085	0.222636729	0.184141715	0.774029327	0.607025409	0.508654395	0.584273346	0.851853317	1.083726195	0.870872679	0.603200462	1.168322054	1.242126785	0.9591629	1.202336564	1.710990979	0.106131292	0.116385461	0.061917971	0.047949845	2.831314337	0	0	0	0.406791756	1.077970078	1.145313361	1.125493056	0.404031003	0	0.498551267	0	0	0
Ints5	0.149342891	0	0	0.002408156	0.274373076	0.021111477	0.111054101	0	0.08133983	0.135982419	0	0	0.152212725	0.112668639	0.022695198	0.132125797	0.22566571	0.238773381	0.327285419	0.164430637	0.240111993	0.190512297	0.265340295	0.315951169	0.216387948	0.0443902	0.118376817	0.002021059	0	0.506739637	0	0	0.296347777	0.308799065	0.490580848	0.094464387	0.069279905	0	0.101205772	0	0	1.685487949
Ganab	0.203649397	0.566624302	1.324561231	0.448393085	0.293559461	0	0.316233535	0.296851284	0.076556082	0.781403845	0.547345375	0.348714707	1.340050903	1.184132261	0.942753702	1.303359751	1.127363254	1.781740463	2.025321411	1.865694407	0.818384235	0.988643887	0.859197353	1.053500034	1.985799472	2.851996942	0.228811255	1.156438345	0	0.471342383	0	0	0.584459089	1.120571564	1.908439124	0.224945451	0.238011813	0	1.133785374	0	0	0
B3gat3	0.803427026	1.267359569	0.909841411	2.118639534	2.579537666	1.135433211	3.01792182	4.722092202	2.088431296	0.570215763	1.079694534	1.433886698	1.236664745	0.721196797	1.231973181	1.215046988	2.55078043	2.231128536	3.180268637	2.317568172	0.991056511	1.11521964	0.661241241	2.397593202	1.326173612	2.101211834	1.867394379	3.067823903	0.431331953	0	0	0	2.924506525	2.233050246	2.923359689	6.785752056	0.430025405	0	0.629480136	0	0	0.501265696
Rom1	0	0.233956285	0	0.298144644	0	0.17303433	0	0	0.449949995	0.312865795	0.89086137	0.781255017	0.109483841	0.249851573	0.546103542	0.517904794	0.053534496	0.112772817	0.028184877	0.155718195	0.065454975	0	0	0.025491476	0	0.01915775	0	0.002021059	0	0	0	0	0.055119195	0.122228567	0	0	0	0	0.032460155	0	0	0
Mta2	0.443026759	0.216109623	0	0.200154545	0.078160401	0	0.06001822	0.180212651	0.303283064	0.498910989	0	0.043580553	0.379898867	0.219675779	0.256367456	0.229711433	0.950607417	0.614574704	0.604553621	0.259236568	0.584534619	0.673444172	0.743545628	0.228552536	0.685257179	0.053566029	0.061917971	0.161507749	0	0	0	0	0.817429441	1.113967379	2.006877007	0.830657282	0.796201748	0	0.680166451	0	0	0
Tut1	0	0.151599963	0	0.004757046	0.008027812	0.056608473	0.067443382	0	0.160893279	0.309207076	0.184141715	0	0.09027	0.079902499	0.411442843	0.111953541	0.183019959	0.211232571	0.041435256	0.165041237	0.127744478	0.111801476	0.016270745	0.137895946	0.102596585	0.041588197	0.755058895	0.156207128	0	0	0	0	0.051289942	0.143225437	0	0.1941426	0.172543355	0	0.055656464	0	0	0
Eef1g	19.64937566	8.417017269	8.750402558	11.75192439	16.51185882	10.38937675	7.298846437	9.880475107	11.73711502	8.134265497	10.02767905	12.11009099	6.363929194	5.682449541	6.839464235	6.090399368	12.19953322	6.486161995	7.673817341	6.437365817	10.63678164	8.460263366	10.84449335	8.610942935	6.815627303	4.415630614	4.740520041	5.959728228	18.16042959	11.93910344	7.163323782	6.472491909	14.06768159	8.128098199	14.03790974	13.80223832	11.64875788	0	7.838266965	44.91833355	23.05340509	9.472962959
Ahnak	0	0	0	0	0	0	0	0.055579022	0	0.583566201	0	0.249508802	0	1.463894774	0.172079094	0.837146473	0	0.007091941	0	0.029070122	0	0.020160965	0	0	0	0	0	0.002021059	0	0.418971007	0	0	0	0	0	0	0.069279905	0	0	0	0	0
Asrgl1	3.702529442	1.77961607	2.314641316	0.91171185	0.572730002	0.646557743	0.900357083	2.066184032	1.971258066	0.195100694	0.5734414	0.42085753	1.0548439	0.606782804	1.318707625	0.456924392	3.060802484	1.346255764	1.745931087	0.979007616	4.243196156	3.752110399	3.113106035	4.497565236	0.178629701	0.741628262	0.154279676	1.59469345	1.809672427	1.801930921	0	5.076142132	4.413911915	3.365644775	2.026906427	5.056040049	0.081139853	0	0.042052498	0	0	0
Fads2	0	0.021541882	0	0	0.01307547	0	0.095608923	0	0.031051175	0	0	0.082905561	0.305473548	0.269645781	0.049294882	0.119674212	0.280047162	0.044268745	0.361141206	0	0.10364088	0.173589552	0.027175332	0.170300133	0.321720327	0.01651522	0.151524335	0.030093289	0	0	0	0	0.104434906	0.256252006	0	0	0.080951995	0	0	0	0	0
Incenp	0	0.01798241	0	0.022772493	0.003338071	0	0.07146175	0.087492438	0.019857266	0	0	0	0.082909671	0.159538957	0.003504828	0.036811427	0.036220401	0.039293996	0.008346869	0.025058112	0.687464771	0.384508915	0.733036841	0.20957392	0.166094486	0.021458193	1.119570085	0.114112904	0	2.365493056	0	0	0.114373968	0	0	0	0	0	0.041567943	0	0	0
Fth1	83.14198945	87.41738229	185.1919545	181.4376849	157.8293327	105.5403516	202.6725154	211.4733837	1036.433321	1362.926329	1717.099206	2021.435879	655.1150659	1177.783847	1172.463283	1463.938583	36.88022433	51.4399281	68.85126504	130.4574819	52.59098429	48.15146106	60.96436776	35.54556938	37.21773992	62.7855231	37.55772388	61.97700347	196.712611	95.26345881	177.2053809	83.33733146	44.16390671	41.5520686	41.92902041	47.60259527	241.4637935	299.2277992	229.2093466	182.4999774	421.4689123	408.9452429
Fads3	0	0	0	0.336007645	0.003457949	0	0	0.767692181	0	0	0.09754004	0	0	0.040772327	0.123057388	0.05119109	0.033184013	0.025729204	0.030149592	0.037531442	0	0	0	0	0.277961325	0.054398634	0.755058895	0.195333362	0	0	0	0	0	0	0	0	0.095182799	0	0.111359384	0	0	0
Fads1	0	0.183930821	0	0.108720808	0.360578404	0.402187902	0.542495475	1.150053013	1.94174503	2.550141602	4.13742104	0.954217	4.21361755	3.674323696	4.366776835	2.193849458	0.637540161	0.404369261	0.203034813	0.188882333	1.034173979	1.070565003	0.467031033	0.943322805	1.632773038	0.413817495	1.543953937	0.130652448	0	0.430218551	0	0	0.441532735	0.477368852	2.024672594	0.06645843	0.595832214	0	0.36392539	0	0	0
Fen1	0.572737686	0	0	0	0.010014788	0	0.113693272	0.223703637	0	0	0.292141396	0	0.007041217	0.086085421	0.013004336	0.03970614	0.105920074	0.199535471	0.080133508	0.144768367	0.554497571	0.128764774	0.029488468	0.263710498	0.052330848	0.052272962	0	0.002021059	0	0	0	0	0	0	0	0	0	0	0	0	0	0
Myrf	0.254852674	0.91400083	2.212421906	1.015772841	0.0369314	0.032813566	0.415628789	0	0	0.055804506	0	0	0.032280439	0.037215061	0	0.039936131	2.088120246	2.717353758	2.016784652	2.133500168	0.025846228	0.344912974	0.01234763	0.293891379	0.013779387	0.012982719	1.925761636	0.09386112	0	0	0	0	2.205912751	1.847633302	0	2.371527337	0.17089965	0	0.29182187	0	0	0
Dagla	0	0	0	0.075713116	0.093182929	0.057538724	0.361097306	0	0	0	0	0	0.167778807	0.040491203	0.021359781	0.030931431	0.131508616	0.033770309	0	0.043048551	0.270548048	0.126059499	0	0.036154858	0.574849554	0.546513016	0.151524335	1.124503113	0	0	0	0	0	0.146221256	0	0	0	0	0.089317613	0	0	0
Sdhaf2	0	1.031544759	0.165700083	1.014220125	0.115479995	0.550142245	0.585910309	2.159739269	0.949191562	0.542595312	2.073473286	0.550466795	0.980797966	0.814626816	0.660275788	0.763336952	0.768213378	1.019592296	0.97653124	1.226557268	0.358505418	0.54614373	1.419277782	0.577559381	1.258004831	0.753433173	1.62783375	0.285521491	0	0	0	0	0.605984368	0.645356542	0.747160789	0.714581904	0.507674025	0	0.69444898	5.330490405	0	1.821161901
Cpsf7	0	0.044772975	0	0.004591529	0.27891457	0	0.084936056	0.139524501	0	0.033549279	0.292141396	0	0.231567213	0.254565349	0.168289577	0.224597875	0.443673164	0.441278671	0.503440106	0.575222794	0.406016274	0.392358474	0.894885272	0.197310363	1.041171127	0.083274553	0.17770399	0.831159034	0	0.153723175	0	0	0.255312025	0.283361336	1.209833527	0	0.171533699	0	0.205077724	0	0	0
Tmem216	0.399680256	0.090767861	0.549752611	0.002183373	0.020424177	0	0.006673418	0.233754091	0.299644296	0.09423391	0.141554838	0.170660565	0.27918132	0.365122776	0.11612659	0.586464372	0.246204163	0.161475518	0.080153064	0.201186633	0.3017437	0.405067998	0.008135373	0.192563131	0.727551027	0.686179629	0.957715886	0.337710189	0	0	0	0	0.055830053	0	0	0.176324243	0.151357452	0	0.166915729	0	0	0
Cyb561a3	0	0	0	0.002408156	0.057208238	0	0.038642863	0	0	0	0	0	0.109085927	0.04183038	0.013084527	0.062737826	0.052891082	0.04789898	0.455818025	0.068537269	0	0.089843375	0	0.036154858	0.007388418	0.115587165	0	0.002021059	0	0	0	0	0	0	0	0	0.446924988	0	0.128735016	0	0	0
Tmem138	0	0.021145091	0	0.011307101	0.004290039	0.021111477	0.13612053	0	0	0.18483605	0	0.003067586	0.15221355	0.13568597	0.021678412	0.124118659	0	0.030787037	0.006727927	0.059380829	0.149411173	0.090614239	0.514699543	0.165267047	0.060382395	0.02841369	0	0.287958185	0	0	0	0	0	0.045491766	0	0	0.095182799	0	0	0	0	0
Tkfc	0	0.040075663	0.214527824	0.094549237	0	0	0	0	0	0	0	0.06376819	0.044963389	0.053297946	0.013630576	0.042315791	0.012971851	0.030030359	0	0.021299471	0.014287388	0.05426601	0.008135373	0.047389771	0.005186756	0.01651522	0	0.004042119	0	0	0	0	0.055830053	0	0	0	0	0	0.042919929	0	0	0
Ddb1	0.051203277	0.947585448	0.881154601	0.605076826	0.308707727	0.06142808	0.802141719	0.055579022	0.704012327	1.677961493	0.712210947	0.700300657	1.386665692	1.840546622	2.011403098	1.087486458	1.170918927	1.783364087	1.244748814	1.353842241	1.358334607	1.090862854	0.786913224	0.799912054	1.291481406	1.422465746	0	0.919671647	0	1.069274583	0	0	1.573910874	1.573937534	1.06183499	0.337228195	0.340257956	0	0.21702799	0	0	0
Vps37c	0.235404896	0.127743048	0	0.035731896	0.005300546	0	0.005005063	0.571951499	0	0	0	0	0.201348732	0.176874786	0.131934293	0.274744909	0.20434711	0.222469919	0.034865001	0.237523669	0.099471311	0.154598328	0.027713964	0.106557001	0.174342612	0.49770215	0.052359311	0.200286016	0	0.838919292	0	0	0.15011634	0.134113644	0	0.511247444	0.162279705	0	0.131370112	0	0	0
Tmem132a	0	0	0	0.245862278	0.308390441	1.522966799	1.688093129	1.138228149	0.075888016	0	0	0	0.292228932	0.243442928	0.571033163	0.121426863	0.143514772	0.237939745	0.0783911	0.278219457	0.216990571	0.186233397	0.046180973	0.156946157	4.320775115	4.41533738	6.670147178	0.922896684	0	0	0	0	0	0.045922116	0	0	0.084245289	0	0	0	0	0
Tmem109	0	0	0	0.004816312	0.139710318	0.377417709	0.232883093	0	0	0	0	0.171632102	0.259258627	0.225287943	0.285916099	0.390837306	0.112686543	0.136109899	0.051611825	0.202965087	0.123981422	0.207878332	0.023790849	0.331754569	0.833243155	1.793072569	0.15178192	0.239236133	0	0	0	0	0	0	0	0	0.256798589	0	0.707798581	0	0	0.958037938
Prpf19	1.719170446	0.93035146	1.408236702	0.156118818	1.028843725	0.786609821	2.411141627	0.708242193	0.481265443	1.042788026	1.652098505	0.283143821	2.100076429	1.334532867	1.867553984	1.297957804	1.361636088	1.268123792	0.571070636	0.84493233	2.05425117	1.994025755	3.80137548	2.145865073	1.561992651	2.847850917	2.863864451	2.736626895	0	0.963282308	7.163323782	0	2.330363606	0.824718145	3.349683684	2.160032489	0.467644167	0	0.371337081	0	0	0
Ccdc86	0.274213009	0	0	0.00234889	0.002397478	0	0.04432133	0	0.112477083	0	0	0	0.051141251	0.021952799	0.619588439	0.026643636	0.041822967	0.055504755	0.058220766	0.045847605	0.026846412	0	0.008135373	0.093545997	0.02427432	0.013484279	0	0.002021059	0	0	0	0	0	0	0	0.061225739	0	0	0.042919929	0	0	0
LOC100910973	0	0.033699989	0	0.002183373	0.006685197	0	0.205191341	0.139524501	0.580744316	2.172941855	1.006321269	2.033160762	1.44999724	2.392202461	0.959426618	3.478004789	0	0.016467207	0	0.04149186	0.044433989	0.161287721	0	0	0.007854832	0.013324805	0	0.006063178	0	0	0	0	0	0	0	0	15.96136292	19.30501931	14.36206495	0	7.935716896	20.52378336
Mrpl16	0	0.380934023	0	0.004476406	0.071339375	0.021641087	0.373560109	0.660364007	0.509843421	0.253922309	0.170732551	0.093677258	0.918188068	0.447030481	0.314750152	0.38135929	0.554536561	0.309582057	0.384545861	0.37419628	0.546880489	0.835477529	0.257861342	0.870872533	0.306506164	0.577951701	0.15178192	0.010105297	0	0.269905533	0	0	0.311612096	0.754114624	0	0.255368339	0.271317593	0	0.197489843	0	0.907029478	0
Patl1	0.722080577	0.075673084	0.477463713	0.128351205	0.159284553	0.021641087	0.001668354	0	0	0.035748976	0	0.02395427	0.244489099	0.369183873	0.032065652	0.199190209	0.116932258	0.29139503	0.114390471	0.267062269	0.501300137	0.368149306	0.279554479	0.266324416	0.432986292	0.56739179	0.151524335	0.002021059	0	0	0	0	0.201363557	0.247290346	0.997605746	0.094464387	0.311031202	0	0.101670489	0	0	0
Osbp	0.168350168	0.208243265	0	0.061294038	0.091244298	0.186400423	0.268098268	0	0.153307153	0.382047013	0.233408135	0	0.383885924	0.263907772	0.043250748	0.251627368	0.320328062	0.509748758	0.709803305	0.544918151	0.758167622	0.380019704	0.537628766	0.786818978	0.520408929	0.204968379	0.061917971	0.747818602	0	0.2523723	7.163323782	0	0.538034022	0.437874055	0	1.394856406	0.1502319	0	0.269270071	0	0	0
Dtx4	0	0	0	0	0.074732058	0.425170068	0	0.97983041	0	0	0	0	0	0	0.008102753	0	0	0.002665592	0	0.020516126	0.013643235	0.055105484	0	0	0.024718786	0.150119265	0	0.516449692	0	0	0	0	0	0	0	0	0.080951995	0	0.037746675	0	0	0
Fam111a	0	0.119814447	0	0.081967335	0.124066936	0	0.06307565	0	0	0.120582171	0	0.08403283	0.366045459	0.093312312	0.00261353	0.148918286	0.630545081	0.17807887	0.008811147	0.037569054	2.365861668	2.619702895	2.509047392	0.929438079	0.040526206	0.063242282	0.088097626	0	0.862663906	1.524000606	0	0	0.281798117	0.230073709	0.936346106	0	0.090465808	0	0.260857189	0	0	0.250632848
Cntf	0	0.0113335	0	0.022887485	0	0	0.118964998	0	0.203142636	0.148722799	0.142146411	0.272276926	0.277959281	0.561409667	0.059298774	0.303472007	0.076750903	0.022655896	0.246232641	0.05421229	0.110898603	0.169267114	0.503383995	0.025491476	0.013263229	0.004849331	0	0.085360649	0	0	0	0	0.115730755	0.045491766	0	0	0	0	0.043093047	0	0	0
Zfp91	1.32635427	2.280858487	1.221029972	2.993614839	3.235044105	3.844307634	2.549646535	3.056265496	3.102279646	2.326185507	3.005064572	1.105817289	3.604659269	2.445595553	1.951640281	1.677484852	3.270854093	2.175771561	1.860637336	1.822495006	4.418828476	3.495626542	2.002239701	2.21149796	1.692716853	1.253359137	1.334101216	1.825047612	9.280401486	1.936354243	6.024096386	3.25732899	3.595171487	2.761786504	5.791912509	1.493144139	1.444197429	0	0.682537502	0	0	0
Tle4	0	0.151597421	0	0.050047863	0.10470372	0	0.081783263	0.037737558	0.016316275	0.251287924	0	0.261977127	0.386757808	0.431564496	1.038715059	0.517442049	0.381168781	0.268076626	0.285042163	0.211499548	0.547248177	0.471676533	0.021353095	0.960446281	0.14254927	0.028254216	0.604432178	0.169116472	0	0	0	0	0.369319277	0.542154933	0	0.163719712	0.25559113	0	0.177346981	0	0	0
Psat1	1.905376112	0.561615822	0.977124854	0.789739905	0.486126236	0.073988576	0.518515005	0.430924703	2.178763902	1.546830263	2.505448157	1.926230076	2.820650112	2.435963244	2.350360725	1.502900157	3.929950389	1.602979729	2.288580811	0.894917354	1.375781134	0.509343976	1.251967056	0.294744561	0.630265551	0.132408568	0.026179655	0.102291973	0	0.386160025	0	0	2.945510964	1.875415873	3.752737753	2.171262694	0	0	0	0	0	0
Cep78	0.051203277	0.158736249	0	0.06587	0.040536932	0	0.081284292	0	0.016316275	0	0	0.13753471	0.204840641	0.167393339	1.101259077	0.181376425	0.255891666	0.129193393	0.384825036	0.103033598	0.221488395	0.290281089	1.012557187	0.379403292	0.073461235	0.05085513	0	0.492556859	0	0	0	0	0.07505817	0.205726362	0	0.122451479	0.084245289	0	0.172606666	0	0	0
Gnaq	0	0.130356002	0	0.004757046	0.241587007	0.442893069	0.188837346	0	0	0	0	0.076677372	0.085935253	0.123844461	0.002818212	0.078946073	0	0.093644614	0.03933117	0.037526358	0.029259374	0.064080587	0	0.088954429	0.277712081	0.025611687	0.525210084	0.004042119	0	0	0	0	0	0	0	0.160922817	0.081139853	0	0.024429689	0	0	0.43157395
Rorb	0	0	0	0.002408156	0.105529759	0.534777376	0.066622252	0.180212651	0.166598353	0.151712247	0	0	0.566395427	0.80742733	0.337102479	0.135998059	0	0.043259876	0.014220191	0.02042432	0.097162681	0.068565581	0	0	1.385875599	0	0.710827153	0	1.24501992	0	0	0	0.047459719	0.054704595	0	0	0	0	0	0	0	0
LOC499331	0	0.081299172	0	0.192347164	0.302752458	0.314916929	0.335727268	0.037737558	0.249531208	0.852708513	0	0	0.477894326	0.381321108	0.457405262	0.301479737	0.325779067	0.317324152	0.404784131	0.353226659	0.703377326	0.457497845	0.958042888	1.206494119	0.321100142	0.417363661	0.652996845	0.357692287	0	0	0	0	0.462738058	0.382862906	0.809847749	0.061225739	0	0	0.113840105	0	0	0
RGD1311863	0.639151666	0.137800242	0	0.119367633	0.111371881	0.021111477	0.453939988	0.223703637	0	0.148005836	0	0.202183569	0.188188896	0.310367129	0.036458599	0.221532644	0.772695239	0.401322391	0.909766555	0.227591398	0.875143465	0.663072346	0.065220932	0.922440868	0.205416272	0.061094683	1.359449631	0.317691103	0	0	0	0	0.343300994	1.509302257	0.147214698	0.308737265	0.178014335	0	0.098570933	0	0	0
Nmrk1	0	0.059213292	0	0	0.002913116	0	0.224441701	0	0	0.012480608	0.073599764	0	0.046179651	0.077712927	0.031280023	0.05098699	0	0.010239004	0.012105101	0.007400893	0.009202917	0	0	0.042228303	0.002973205	0.031316329	0	0.077692645	0	0	0	0	0.047459719	0	0	0	0.082077547	0	0.020573084	0	0	0
Ostf1	3.8627271	1.256911168	0.742424764	2.474465377	0.539866966	1.010477373	0.708818537	1.945957796	1.26833317	0.732161361	3.502265637	1.459386786	1.591112295	1.142725509	2.145463759	2.125826633	5.319522707	2.507136899	2.045582756	3.130684151	4.311840655	3.165067824	3.50633504	4.876396131	0.039728977	0.095369472	0.664293677	0.259553666	4.746884011	1.086111509	0	6.472491909	6.239069273	4.235864848	7.294623657	11.26303745	4.204552458	28.95752896	4.333917341	0	6.444128039	3.745293161
Vps13a	2.569576218	0.26971042	0	0.225853752	0.175903779	0.382751593	0.813457718	0.627530521	0.414818871	0.64428575	0	0.477800262	0.540542782	1.28475236	0.076551023	0.573663827	0.510178338	1.031950861	0.618231693	0.872789897	0.723328858	1.539250941	1.217302606	1.036214509	1.727783076	0.035563464	2.554404396	1.423294313	2.133105802	0.637516112	0	0	0.786479193	0.665535617	0	0.444954859	0.069279905	0	0.362468221	0	0	0
Pcsk5	0	0	0	0	0.091694292	0	0.048535299	0	0	0	0	0.016855618	0.008158836	0.017251571	0.005763139	0.03112754	0.009964129	0.008108643	0	0.014469163	0.024984749	0	0	0	0.204268118	0.274730532	0	0.610930623	0	0	0	0	0	0	0	0	0	0	0	0	0	0
Rfk	0.451459441	0.399779235	0	0.458214801	0.852701791	1.674083237	0.877105138	0.075475116	1.264317174	1.451609129	0.342586684	1.033872025	0.839529305	0.959242791	0.997835043	0.96784608	0.352010602	0.510439552	0.150857919	0.433225971	0.556660482	0.553389486	0.769105512	0.738627845	0.306428277	0.791801038	0.848023221	0.946750628	0	0.357117349	0	0	0.367473358	0.599819339	0.559785043	0.160922817	0.084245289	0	0.256521017	6.925207756	0	0
Anxa1	0	0.009207552	0	0.032750591	0.055568806	0.021111477	0	0.417850577	0.045902302	4.617949641	0.584327663	4.423915605	0.626090793	6.013575506	2.275245401	8.507367639	0	0.007091941	0	0.072700044	0	0.191529169	0	0	0.005191071	0	0.169422608	0.568085179	0	0.456246008	0	0	0	0	0	0	0.604082396	0	0.471816291	0	0	1.389611888
Aldh1a1	0	0	0	0.008733491	0.006212955	0	0.134744407	0.082379219	0.071878181	1.918593811	2.133634318	1.046550915	0.589110275	1.151882454	0.060783601	1.05876161	0	0.035886799	0	0.009829942	0	0	0	0	0.006040942	0.026649611	0.026179655	0.004042119	0	0	0	0	0	0	0	0	0	0	0	0	0	0
Zfand5	1.251867427	0.499789591	0.872509138	0.383532172	1.10275885	2.070490347	2.457721158	0.254000508	0.578067341	0.704002621	0.402868423	0.248037722	1.504102735	2.036463108	1.579474803	1.523163273	1.840974195	1.914013931	2.00357679	1.815017669	0.900345774	0.988236383	1.697440515	1.321217434	2.321665901	2.461809631	1.30784388	3.46712346	2.133105802	4.913248196	0	0	0.94167096	1.033365006	1.568562517	0.956540653	0.671440663	0	0.836420738	0	0	0.459558824
Gda	0.99022088	0.116679307	0	0.010916864	1.011849417	2.210525428	0.697720109	0.700343573	0.163504468	2.59147662	0.259929299	3.230881456	0.008158836	2.170777884	0.277866287	2.626701685	0	0.00448585	0	0.041663418	0.014859989	0.051047733	0	0	1.337288936	0.75491389	2.085344661	0.868298304	0	0.20880314	0	0	0.197336041	0	0	0	0.167606357	0	0.246277122	0	0.907029478	0
RGD1359158	0.925925926	0.256584298	0	0.640579847	0.205252859	0	0.003336709	0.055579022	0.413678985	0.048665116	0.47606983	0.057380683	0.244676003	0.263954157	0.193559471	0.210764683	0.435553417	0.448912123	0.258871415	0.428410193	0.385295375	0.35946032	0.031436739	0.452538495	0.074174619	0.054346495	0	0.23906352	0.515676568	0	0	0	0.479407953	0.448487165	0.420662965	0.337228195	0.167606357	0	0.141038819	0	0	0
Abhd17b	0.663227736	0.608363352	1.765114789	0.054394464	0.284367199	0.118102797	0.446910549	0.477704145	0.050339033	0.242118504	0.539898499	0.106135323	1.500147444	0.500211103	1.630498089	0.278558127	4.002400679	2.068659891	5.665353431	1.223591904	1.994398432	1.008782891	2.112370597	1.669492447	0.348711764	0.331907426	0.483574237	0.418508717	0.431331953	0	19.68503937	0	1.57197013	1.406462308	2.164672473	0.747782822	0	0	0.030838499	0	0	0
Trpm3	0	0	0	0	0.075352272	0.123110258	0.03285367	0	0	0.152365889	0.084550866	0.096682478	0.060119325	0.170132452	0.021144362	0.098377794	0	0	0	0.009667125	0	0	0	0	0.826916531	0	0.794280316	0.088144557	0	0	0	0	0	0	0	0	0	0	0	0	0	0
Klf9	0	0.437257201	0.981661018	0.224532782	0.810500335	3.028951031	2.014143427	0.883489823	0.575025051	1.31557534	0.812611734	0.077120818	3.881792512	3.658119595	4.463915089	1.154453647	0.899756477	1.602785247	0.432580105	1.12966039	2.004134738	3.005123019	2.442969153	1.3178551	2.812694793	1.601910921	3.927986819	1.651588443	0.897988506	0.269905533	0	0	2.143637943	3.092480395	1.534729295	0.968676031	0.093769047	0	0	0	0	0
Smc5	0.272716656	0.399737725	0	0.750378568	0.261168018	0.33103391	0.542664925	0	0.289103156	0.142559581	0.184141715	0.42798989	0.831599659	0.747166696	1.397597636	0.543876487	1.797211609	1.329281429	0.483221303	0.485680367	1.201755106	0.976667472	0.052374905	1.324313832	1.62819092	0.125278972	2.753839186	1.44595538	0	1.103075842	0	0	1.925155448	1.585071336	1.32225186	0.344600035	0.179428087	9.652509653	0.129663762	0	0	0
Ptar1	0.051203277	0.034022169	0.346020761	0	0	0.513136289	0.001668354	0	0	0	0	0.086578058	0.040542753	0.138086816	0.048691116	0.017863707	0.100645496	0.062649623	0.016260915	0.040454179	0.044126262	0.029565456	0.008135373	0	0.005920388	0	0	0.035473572	0	0.372689326	0	0	0	0.079706679	0	0.06645843	0.084245289	0	0.030838499	0	0	0
Apba1	0	0.119742123	0	0	0.212641852	0.534247766	0.460832365	0	0	0	0	0	0	0	0	0	0.091087448	0.146858895	0	0.040626758	0.055557286	0.121913822	0.00669233	0.053248703	0.200386275	0.202790512	0.755058895	0	0	0	0	0	0.117769157	0	0	0	0	0	0	0	0	0
Tjp2	0	0.089078453	0.326072779	0.383147553	0.130792499	0	0	0	0.285230657	0.315772066	0.141554838	0.046838858	1.881004772	1.934508167	1.446750992	1.074013178	0.395227826	0.334073636	0.301709623	0.68699354	0.537155659	0.821798858	0.514593113	0.497834489	0.026579642	0.093273638	0.026179655	0.077692645	0	1.142119559	0	0	0.240387947	0.288624	0.700280112	0.061225739	0	0	0	0	0	0
Fxn	0.139446676	0.344071425	0.777769891	1.64355568	1.247464123	0.894616635	1.138875441	0.861361855	1.244514815	0.852675832	0.480817291	0.208710932	0.789443889	0.644262942	0.478003163	0.573533952	0.429313475	0.383393666	0.234651298	0.697684761	1.031870285	1.02744721	0.649195784	1.005549787	1.264976749	0.270808054	0.826413451	0.536391787	1.675603217	0.788006823	0	0	0.698055949	0.797249858	0	0.566767457	0.638076595	0	0.244414431	4.901960784	0	1.176470588
Pip5k1b	0	0	0	0.002408156	0.243858686	0	0.297151285	0	0.280331913	0.107863229	0	0	0.074439944	0.106055031	0.033606556	0.111558565	0.103642262	0.192469833	0.107930511	0.131839098	0.085780815	0.142083086	0.722961249	0.210045596	0.180040754	0.869901234	1.527361706	0.089280931	0	0	0	0	0.184263866	0	0	0	0	0	0.409098347	0	0	0
Fam122a	0	0.024352628	0	0.032043187	0.06157298	0.132865646	0.123449167	0	0	0.107863229	0	0	0.252018836	0.203164546	0.567957223	0.270430408	0.645238938	0.419454892	0.601745569	0.442861563	0.311314643	0.395582158	0.343895889	0.791247569	0.220253688	0.185623497	0.392896433	0.436903943	0	0	0	0	0.250337638	0.226806089	1.697885858	0.155690126	0	0	0.286244358	0	0	0
Cbwd1	0	0.065780386	0	0	0.001535575	0.299114621	0.063411541	0	0	0	0	0	0	0.013035146	0.005227061	0.001986422	0.083885858	0.102730661	0.02375318	0.039920416	0.265399572	0.167228311	0.008135373	0.042498938	0.058227247	0.008916025	0.26632577	0.046827441	0	0	0	0	0	0.334118373	0	0	0	0	0.131370112	0	0	0
Kank1	0	0.242081419	0	0.05591215	0.272040153	0	0.074357476	0	0	0.029358746	0	0.098893506	0.841964186	0.559355974	0.109326132	0.438962468	3.088291983	1.394105179	0.848687069	0.876384951	1.939794201	0.860833496	1.751281042	0.564897601	0.091072361	0.013324805	0.026179655	0	0	0	0	0	2.706962002	1.560118246	1.820064316	0.357862312	0	0	0.198945082	0	0	0.43157395
Smarca2	0.516297992	0.277556804	0	0.35027757	1.48594363	1.893235384	1.828783121	0.635829904	0.539689343	0.360640394	0.228279231	1.095225359	1.011647135	1.620592765	0.497146631	1.096868016	0.39134432	0.657476184	0.572490288	0.434728468	1.019685107	1.008215928	0.032257682	0.578724311	1.48219388	1.811885537	1.511064849	0.740339182	0	0.580113702	0	0	0.868540249	1.069253055	0	1.471483571	0.171605661	0	0.267649341	0	0	0
Vldlr	0	1.067051668	2.13440323	0.577387597	0.408939072	1.041011951	0.477729016	0.139524501	0	0.166469678	0	0	0.498774893	0.154774102	0.32579788	0.014191648	1.859451423	2.650951917	2.936154332	1.403630108	0.581003605	0.651269386	0.753781496	1.36536621	1.693422051	1.172243701	1.93624248	0.928949665	0	0	0	0	2.647475452	2.357305379	2.650309493	0.393897854	0.365972993	0	0	0	0	0
LOC499339	0.572737686	0.443756695	1.215362178	0.444342293	0.284555324	1.245854107	0.428493295	0	0.475893234	0.604048218	0.037383457	0.206652675	0.416387324	0.422066766	0.047975354	0.173619849	0.709335798	0.734086645	0.286327131	0.435021843	0.792803964	1.170542845	1.286241693	0.407943459	1.061943972	0.442962733	1.045813512	0.485541005	2.162629758	0.153723175	0	0	0.728814706	0.908586089	0.490580848	0.094464387	0	0	0.125827957	0	0	0
Rfx3	0	0	0	0	0.01120636	0	0.10517912	0	0	0.20293855	0	0	0.010363682	0.433218313	0.008678425	0.046667501	0	0.044096556	0.012238159	0.015353101	0.147653129	0.180788559	0.006608861	0.064630379	1.364350335	1.275984944	0.236753634	0.027739251	0	0	0	0	0	0.079706679	0	0	0	0	0	0	0	0
Slc1a1	0.400256164	0.660865659	0	0.183481023	0.127990438	0.795239652	0.133709612	0.251622968	0	0	0	0.048430841	0.045744814	0.098595941	0.013414201	0.070965136	1.023820991	2.121854859	1.02073147	1.030880372	0.649897466	1.353069728	0.518767944	0.852052722	0.274361445	2.008972548	1.567953158	1.145184608	0	0.340066653	0	0	0.54465564	1.599064295	1.700414375	0.847479899	0	0	0	0	0	0
Spata6l	0	0	0	0.011307101	0	0.325266719	0	0	0	0.274355949	0	0.040533748	0.066322819	0.023969276	0.024435837	0.063458176	0.070039486	0.052372864	0	0.04939941	0.02940908	0	0.011443219	0.091925283	0	0.026608109	0.525210084	0.1130999	0	0	0	0	0.55417013	0.045922116	0	0.06645843	0	0	0	0	0	0
Ppapdc2	0	0.309107165	0.165700083	0.394553207	0.137081273	0.372040565	0.854101787	1.300875871	0.388504448	0.407886252	0.272108844	0	0.056181506	0.197462145	0.041166768	0.129393342	0.44893173	0.435111179	0.378524008	0.372203755	0.02945236	0.215871643	0.011443219	0.131836322	0.487224199	0.329026455	0	1.734534991	0	0	0	0	0.781984796	0.562146844	0	0.423011844	0.150419757	0	0.109090678	0	0	1.755926251
Cdc37l1	0.139446676	0.983115972	0.429055649	0.533445074	0.252456588	0.782837093	0.8595379	0.639733251	0.16844063	0.542792937	0.189905863	0.354627048	0.615313116	0.861466597	1.550679428	0.898274988	1.943011569	1.54175364	1.015703403	0.923378472	1.171167135	1.547897418	1.46792795	1.177955872	1.779570641	0.935279166	2.75051762	1.205712566	2.918917018	0.904689312	0	0	1.752884517	3.249112221	2.346628087	1.75806508	0.273041297	0	0.160496737	0	0	0
Ak3	3.758141318	2.319334098	0.165700083	2.330152383	0.984089867	1.185541415	0.298682507	0.592979127	0.804075017	1.808305447	1.852707252	1.219699829	1.54589823	2.331344886	1.177560001	2.387312049	2.121143792	2.12362616	1.932546638	2.241573746	2.345098772	3.102727805	1.774431082	1.880904841	3.863286779	0.281211674	3.635389493	1.133278096	0	1.137384963	0	3.25732899	1.859352752	1.390645204	3.422403991	0.921482942	0.444986499	0	0.793326562	0	0	0
Rcl1	0	0.326142939	0	0.138937264	0.033458302	0	0.053141781	0.935729724	0	0.012480608	0	0.118221845	0.140281882	0.082994689	0.012122404	0.150471037	0.176565045	0.171686883	0.472436931	0.197212964	0.240392982	0.312548051	0.527238363	0.259025212	0.017328279	0.179663961	0	0.109289617	0	0	0	0	0.2346018	0.651254762	0	0.12768417	0.171605661	0	0.054591549	0	1.506931887	0
[truncated: 10,447 more rows]
